# Supplementary material for: Contribution of hospitals and clinical services to global warming: a scoping systematic review
Source: Front Public Health. 2026 May 12;14:1778269. doi: 10.3389/fpubh.2026.1778269 (PMC13201132; doi:10.3389/fpubh.2026.1778269)
Supplement: Supplementary file 2 [file Table_2.XLSX]

## Sheet: DB Scoping
Title	Author	Year	REF	Category	HC Associated with:	Costs	Journal	Country 1	Population	Study Design	Design Description	FC=1, LCA=2,GHG Protocol=3, Bilian Carbone=4, ReCiPe=5, EIOLCA=6, EEIO=7, N/E=8	Publication Type	Heating	Waste disposal	Sterilización	Energy consumption	Incineration	Laundry	Surgery	Anesthesiology	Medical supplies AND/OR Devices	Clinical Procedures
Carbon footprint of non-melanoma skin cancer surgery	Ang, Ky-Leigh; Jovic, Matthew; Malin, Ian; Ali, Stephen R; Whitaker, Sairan; Whitaker, Iain S	2024	100	3	8	0	BJS Open	UK	Welsh Centre for Burns and Plastic Surgery (WCBPS) in Morriston Hospital, Swansea, UK	1	1	1	1	0	1	1	1	0	1	1	0	1	0
The carbon footprint of products used in five common surgical operations: identifying contributing products and processes	Rizan, Chantelle; Lillywhite, Robert; Reed, Malcom; Bhutta, Mahmood F	2023	101	3	8	0	Journal of the Royal Society of Medicine	UK	Tres centros del University Hospital Sussex NHS Foundation Trust	1	1	3	1	0	1	1	0	0	1	1	0	1	0
Carbon Footprint of Open Carpal Tunnel Release Surgery Performed in the Procedure Room Versus Operating Room Setting	Grothaus, Olivia; Jorgensen, Anna; Maughan, Gretchen; Anto, Mercedes; Kazmers, Nikolas H.; Garcia, Brittany N.	2024	102	3	8	0	The Journal of hand surgery	USA	Hospital Utah	2	1	2	1	1	1	1	1	0	0	1	0	1	0
The carbon footprint of arthroscopic procedures	Shah, S.; Morris, H.; Nicolaou, N.; MacInnes, S.; Haslam, P.; Shahane, S.; Ali, F.; Garcia, J	2024	103	3	8	0	Annals of the Royal College of Surgeons of England	UK	Sheffield Teaching Hospitals	1	1	1	1	0	1	0	0	0	0	1	0	0	0
Average total weight of surgical waste and CO2 carbon footprint of orthopedic surgery in France, estimated on the basis of a representative panel	Ogeron, Pierre; Boukebous, Baptiste; Desender, Anthony; Massard-Combe, Philippe; Vorimore, Camille; Guillon, Pascal	2024	104	3	8	0	Orthopaedics & traumatology, surgery & research	France	Le Raincy Montfermeil	1	1	1	1	0	1	0	0	0	0	1	0	0	0
The carbon footprint of total knee replacements	McGain, Forbes; Wickramarachchi, Kasun; Aye, Lu; Chan, Brandon G.; Sheridan, Nicole; Tran, Phong; McAlister, Scott	2024	105	3	8	0	Australian health review	Australia		1	5	2	1	1	1	1	1	0	0	1	0	1	0
Handling 'carbon footprint' in orthopaedics	Shah, S.; Morris, H.; Thiagarajah, S.; Gordon, A.; Sharma, S.; Haslam, P.; Garcia, J.; Ali, F.	2024	106	3	8	0	Annals of the Royal College of Surgeons of England	UK	Sheffield Teaching Hospitals NHS	1	1	1	1	0	1	1	1	1	1	1	0	0	0
Assessment of the carbon footprint of total hip arthroplasty and opportunities for emission reduction in a UK hospital setting	Kodumuri, Preetham; Joshi, Pushkar; Malek, Ibrahim	2024	107	3	8	0	Bone & joint open	UK	Wrexham Maelor Hospital,	1	5	3	1	0	1	0	1	0	0	1	1	1	1
The environmental impact of hip and knee arthroplasty: An analysis of carbon emissions and disposal costs	Drouaud, Arthur P.; Miller, Peggy E.; O'Byrne, John M	2024	108	3	8	1	The Surgeon	Ireland	National Orthopaedic Hospital Cappagh	1	1	1	1	1	1	1	0	0	0	1	0	0	0
Carbon Footprint of Minor Foot and Ankle Surgery: A Randomized Controlled Trial	Parker, Emily B.; Bluman, Eric M.; Chiodo, Christopher P.; Martin, Elizabeth A.; Smith, Jeremy T.	2024	109	3	8	0	Foot & ankle orthopaedics	USA	Harvard Medical School, Department of Orthopedic Surgery, Brigham and Women’s Hospital, 75 Francis St, Boston.	1	2	1	1	0	1	1	1	0	I	1	0	0	0
The carbon footprint of a laparoscopic cholecystectomy	Comes, Daan J.; Bluiminck, Stijn; Kooistra, Emma J.; de Nes, Lindsey; van Workum, Frans T.W.E.; Touw, Hugo; Eussen, Myrthe M.M.; Bouvy, Nicole D.; Stobernack, Tim; de Reuver, Philip R.	2024	110	3	8	0	The British journal of surgery	Netherlands	Two local teaching hospitals and one academic hospital in the Netherlands.	1	5	5	2	0	1	1	1	0	1	1	1	1	0
Environmental impact of anaesthetic gases at a tertiary hospital: a comparison of subspecialties and analysis of anaesthetic choices	Ito, Y; Damm, E; Daley, H; Takacs, R; Mittal, R	2021	111	3	8	0	Anaesthesia	UK	Royal Stoke hospital, Royal Shrewsbury hospital and Royal Wolverhampton hospital	1	5	1	3	0	0	0	0	0	0	0	1	0	0
Modelling the carbon footprint of reﬂux control	Gatenby, Piers A C	2011	112	3	6	0	International Journal of Surgery	UK	no sale nada claro, sólo NHS	2	2	8	1	0	1	0	0	0	0	1	0	1	1
Measuring the carbon footprint of plastic surgery: A preliminary experience in a Chilean teaching hospital	Berner, Juan Enrique; Gras, Maria del Pilar; Troisi, Luigi; Chapman, Thomas; Vidal, Pedro	2017	113	3	8	0	Journal of Plastic, Reconstructive & Aesthetic Surgery	Chile	Teaching Hospital of the Chilean Air Force, Santiago	1	5	1	2	0	1	0	1	0	1	1	1	0	1
Environmental Impacts of Surgical Procedures: Life Cycle Assessment of Hysterectomy in the United States	Thiel, Cassandra L; Eckelman, Matthew; Guido, Richard; Huddleston, Matthew; Landis, Amy E; Sherman, Jodi; Shrake, Scott O; Copley-Woods, Noe; Bilec, Melissa M	2015	114	3	8	0	Environmental Science and Technology	USA	Magee-Womens Hospital (Magee) of the University of Pittsburgh Medical Center (UPMC)	3	2	6	1	1	1	1	Si	1	1	1	1	1	1
Carbon footprint of robotically-assisted laparoscopy, laparoscopy and laparotomy: A comparison	Woods, Demetrius L; Mcandrew, Thomas; Nevadunsky, Nicole; Hou, June Y; Goldberg, Gary; Yi-Shin Kuo, Dennis; Isani, Sara	2015	115	3	8	0	The International Journal of Medical Robotics and Computer Assisted Surgery	USA	Operating rooms associated with surgical modalities for endometrial cancer staging	2	2	1	1	0	1	0	1	0	0	1	1	1	1
A Comparison Study Quantifying Environmental Impact of All Surgical Modalities of Hysterectomies	Ramani, S.	2022	116	3	8	0	Journal of Minimally Invasive Gynecology	USA	Stamford Hospital, Stamford.	1	2	1	3	0	1	0	0	0	0	1	0	0	1
The impact of radical prostatectomy on global climate: a prospective multicentre study comparing laparoscopic versus robotic surgery	Fuschi, Andrea; Pastore, Antonio Luigi; Al Salhi, Yazan; Martoccia, Alessia; De Nunzio, Cosimo; Tema, Giorgia; Rera, Onofrio Antonio; Carbone, Flavia; Asimakopoulos, Anastasios D.; Sequi, Manfredi Bruno; Valenzi, Fabio Maria; Suraci, Paolo Pietro; Scalzo, Silvio; Del Giudice, Francesco; Nardecchia, Stefano; Bozzini, Giorgio; Corsini, Alessandro; Sciarra, Alessandro; Carbone, Antonio	2024	117	3	8	0	Prostate cancer and prostatic diseases	Italy	The Urology clinic of ICOT in Latina and Sant’Andrea Hospital in Roma	1	1	3	1	0	1	1	1	0	0	1	0	1	0
Cataract surgery and environmental sustainability: Waste and lifecycle assessment of phacoemulsification at a private healthcare facility	Thiel, Cassandra L; Schehlein, Emily; Ravilla, Thulasiraj; Ravindran, R D; Robin, Alan L; Saeedi, Osamah J; Schuman, Joel S; Venkatesh, Rengaraj	2017	118	3	8	0	Journal of Cataract and Refractive Surgery	India	Aravind Eye Hospital of Pondicherry	2	5	2	1	0	1	1	1	0	0	1	0	1	0
Potential Carbon Savings with Day-case Compared to Inpatient Transurethral Resection of Bladder Tumour Surgery in England: A Retrospective Observational Study Using Administrative Data	Phull, Manraj; Begum, Hasina; John, Joseph B.; van Hove, Maria; McGrath, John; O'Flynn, Kieran; Briggs, Tim W.R.; Gray, William K.	2023	119	3	8	0	European Urology Open Science	UK	Hospital Episode Statistics (HES) database, UK.	2	2	1	1	0	0	0	0	0	0	1	0	0	0
Carbon footprint of tonsillectomy	Cannon, Joseph; Tailor, Hiteshkumar; Douglas, Catriona	2024	120	3	8	0	The Surgeon	UK	Queen Elizabeth University Hospital, UK	2	5	3	1	1	1	1	1	1	1	1	1	1	0
Environmental impact of pediatric ENT surgery: A STROBE analysis	Martin, M.; Ayraud-Thevenot, S.; Dufour, X.; Lebreton, J. P.; Guihenneuc, J.; Carsuzaa, F.	2024	121	3	8	0	European annals of otorhinolaryngology, head and neck diseases	France	University hospital the Poitiers	3	2	1	1	0	1	1	1	0	0	1	0	1	0
Environmental Impact of Adult Tonsillectomy: Life Cycle Assessment and Cost Comparison of Techniques	Meiklejohn, Duncan A.; Khan, Zafrul H.; Nuñez, Karyn M.; Imhof, Lee; Osmani, Sabah; Benavidez, Amaris C.; Tarefder, Rafiqul	2023	122	3	8	1	The Laryngoscope	USA	University of New Mexico Hospital	1	2	3	1	0	1	1	1	0	1	1	1	1	0
A cradle-to-grave life cycle assessment of the endoscopic sinus surgery considering materials, energy, and waste	Mousania, Zeinab; Kayastha, Darpan; Rimmer, Ryan A.; Atkinson, John D.	2024	123	3	8	0	International forum of allergy & rhinology	USA	Yale New Haven Hospital	3	5	2	1	0	1	1	1	1	0	1	0	0	0
The carbon footprint of cataract surgery in Spain	Pascual-Prieto, J.; Nieto-Gómez, C.; Rodríguez-Devesa, I.	2023	124	3	8	0	Archivos de la Sociedad Española de Oftalmología	Spain	Ávila Healthcare Complex	3	5	3	1	0	1	0	1	0	0	1	0	1	0
The carbon footprint of cataract surgery	Morris, D S; Wright, T; Somner, J E A; Connor, A	2013	125	3	8	0	Eye	UK	University Hospital of Wales, Cardiff.	3	5	1	1	0	0	0	1	0	0	1	0	1	0
One step forward to sustainability: The carbon footprint of cataract surgery in Australia	Hong, Zixin; Chong, Elaine W.; Chan, Helen H.L.	2023	126	3	8	0	Clinical & experimental ophthalmology	Australia	Royal Melbourne Hospital	1	5	1	2	0	1	1	1	0	0	1	0	1	0
The carbon footprint of cataract surgery in a French University Hospital	Ferrero, A; Thouvenin, R; Hoogewoud, F; Marcireau, I; Offret, O; Louison, P; Monnet, D; Brézin, A P	2022	127	3	8	0	Journal français d'ophtalmologie	France	Quirófano del Hospital Universitario Cochin, París, Francia	3	5	6	1	1	1	1	1	0	0	1	0	1	0
The carbon footprint of cataract surgery in Wellington	Latta, Matthew; Shaw, Caroline; Gale, Jesse	2021	128	3	8	0	The New Zealand Medical Journal	New Zealand	Wellington Regional Hospital, Kenepuru Community Hospital, Bowen Hospital & Southern Cross Hospital Wellington.	1	5	1	1	0	1	0	1	0	0	1	0	1	0
Environmental effect of air versus gas tamponade in the management of rhegmatogenous retinal detachment VR surgery: A multicentre study of 3,239 patients	Moussa, George; Andreatta, Walter; Ch'Ng, Soon Wai; Ziaei, Hadi; Jalil, Assad; Patton, Niall; Ivanova, Tsveta; Lett, Kim Son; Park, Dong Young	2022	129	3	6	0	PLOS ONE	UK	Manchester Royal Eye Hospital (MREH), Birmingham and Midland Eye Centre (BMEC) & University Hospitals Coventry and Warwickshire (UHCW).	2	2	1	1	0	0	0	0	0	0	1	0	1	0
Environmental Effect of Fluorinated Gases in Vitreoretinal Surgery: A Multicenter Study of 4,877 Patients	Moussa, George; Ch'ng, Soon Wai; Park, Dong Young; Ziaei, Hadi; Jalil, Assad; Patton, Niall; Ivanova, Tsveta; Lett, Kim Son; Andreatta, Walter	2022	130	3	6	0	American journal of ophthalmology	UK	Manchester Royal Eye Hospital (MREH) and Birmingham and Midland Eye Centre (BMEC), University Hospitals Coventry and Warwickshire (UHCW)	2	2	1	1	0	0	0	0	0	0	0	0	0	0
The use of fluorinated gases and quantification of carbon emission for common vitreoretinal procedures	Moussa, George; Ch’ng, Soon Wai; Ziaei, Hadi; Jalil, Assad; Park, Dong Young; Patton, Niall; Ivanova, Tsveta; Lett, Kim Son; Andreatta, Walter	2023	131	3	6	0	Eye	UK	Manchester Royal Eye Hospital, Birmingham and Midland Eye Centre and University Hospitals of Coventry & Warwickshire.	2	2	1	1	0	0	0	0	0	0	1	0	1	0
Assessing the carbon footprint of fluorinated gases in vitreoretinal surgery	Lu, Yuqing; Hickey, Doron; Allen, Penelope; Edwards, Thomas L.	2024	132	3	6	0	Clinical & experimental ophthalmology	Australia	Royal Victoria Eye and Ear Hospital	2	1	8	2	0	0	0	0	0	0	0	0	1	1
Carbon Footprint of Fluorinated Gases Used in Endothelial Keratoplasty	Borgia, Alfredo; Airaldi, Matteo; Kaye, Stephen; Romano, Vito; Dell'omo, Roberto; Gadhvi, Kunal; Moussa, George; Raimondi, Raffaele	2024	133	3	6	0	Cornea	UK	Royal Liverpool University Hospital	2	2	1	1	0	0	0	0	0	0	0	0	1	1
Environmental impact of fluorinated gas use in vitreoretinal surgery at the Royal Victorian Eye and Ear Hospital	Lu Y	2022	134	3	6	0	Clinical & Experimental Ophthalmology	Australia	Royal Victorian Eye and Ear Hospital, Victoria.	2	5	8	3	0	0	0	0	0	0	1	0	1	0
Analyzing the Carbon Footprint of an Intravitreal Injection	Power, Barry; Brady, Robert; Connell, Paul	2021	135	3	6	0	Journal of Ophthalmic and Vision Research	UK	Mater Misericordiae University Hospital, Dublin	3	5	1	1	0	1	0	1	0	0	0	0	1	1
The carbon footprint of French hospital ophthalmology consultations	Di Felici, Fabien; Maestri, Federico; Bodaghi, Bahram	2024	136	3	8	0	Eye	France	Cochin University Hospital, Paris, France	3	5	1	1	0	1	0	1	0	0	1	0	1	0
Estimating the carbon emissions from a resource-limited surgical suite in Papua New Guinea: The climate change potential	Umo, Ian; Pangiau, Margaret; Kukiti, John; Ona, Amos; Tepoka, Sipie; James, Kennedy; Ikasa, Rodger	2023	137	3	8	0	Dialogues in Health	Papua New Guinea	Alotau Provincial Hospital	1	4	3	1	0	1	0	1	0	0	0	1	0	0
Calculating the costs, both financial and environmental, of delivering Renal Replacement Therapy to critically ill patients	Cameron, Lynda; Harper, Jennifer; Hjerpe, Mikaela; Tovey, Linda; Masih, Vivek; Wilson, Victoria; Choudhury, Tahmina; Ostermann, Marlies	2023	138	4	6	1	Journal of the Intensive Care Society	UK	London teaching hospital	3	5	1	3	0	0	0	1	0	0	0	0	0	1
Carbon footprint of a hemodialysis unit in Morocco	Mtioui, Naoufal; Zamd, Mohamed; Ait Taleb, Abdellah; Bouaalam, Abdellah; Ramdani, Benyounes	2021	139	4	6	0	Therapeutic Apheresis and Dialysis	Morocco	Dialysis units, Ibn Rochd University Hospital Center, Casablanca	2	4	4	1	0	1	0	1	0	0	0	0	1	1
Dialysis and the environment: Comparing home and unit based haemodialysis	James, Ray	2007	140	4	6	0	Journal of Renal Care	UK	The Royal London Hospital	3	1	1	1	0	1	0	1	0	0	0	0	0	1
The Environmental Impact of Dialysis vs Transplantation.	Grafals, M; Sanchez, R	2016	141	4	6	0	American Journal of Transplantation	USA	Medstar Georgetown Transplant Institute	2	2	2	3	1	1	1	1	1	1	1	0	1	1
The carbon footprint of different modes of birth in the UK and the Netherlands: An exploratory study using life cycle assessment	Spil, Nienke A.; van Nieuwenhuizen, Kim E.; Rowe, Rachel; Thornton, Jim G.; Murphy, Elizabeth; Verheijen, Evelyn; Shelton, Clifford L.; Heazell, Alexander E.P.	2024	142	4	6	0	BJOG : an international journal of obstetrics and gynaecology	UK and Netherlands.	Saint Mary's Hospital, Manchester and Leiden University Medical Centre	3	1	2	1	0	1	1	1	0	1	1	1	1	0
Estimate of the total carbon footprint and component carbon sources of different modes of labour analgesia	Pearson, F.; Sheridan, N.; Pierce, J. M. T.	2022	143	4	6	0	Anaesthesia	UK	Sunderland Royal Hospital	3	2	1	2	0	0	0	0	0	0	0	1	1	1
Quantifying the carbon footprint of labour analgesia in our unit: a service evaluation	Oliver, C.; Fisher, E.	2022	144	4	6	0	International Journal of Obstetric Anesthesia	UK	University Hospital of Wales, Cardiff.	2	5	1	3	0	0	0	0	0	0	0	1	1	1
Life cycle assessment perspectives on delivering an infant in the US	Campion, Nicole; Thiel, Cassandra L; DeBlois, Justin; Woods, Noe C; Landis, Amy E; Bilec, Melissa M	2012	145	4	6	0	Science of the Total Environment	USA	Magee-Womens Hospital of the University of Pittsburgh Medical Center	3	2	2	1	1	1	1	1	1	0	1	0	0	1
Fighting global warming: it's time to reduce waste!	Bouvet, L; Chassard, D	2019	146	4	6	0	International Journal of Obstetric Anesthesia	France	Maternity unit in hospitals in France	3	5	4	2	0	1	0	0	0	0	0	1	1	1
The environmental impact of interventional radiology	Bolger, M P; O’Reilly, M K; Sugrue, G; Lawler, L P	2016	147	4	6	0	CardioVascular and Interventional Radiology	UK	Department of Radiology, Mater Misericordiae University Hospital, Dublin, Ireland	3	5	1	3	0	1	1	1	1	1	0	0	1	1
The Environmental Impact of Interventional Radiology: An Evaluation of Greenhouse Gas Emissions from an Academic Interventional Radiology Practice	Chua, Anthony Luis B; Amin, Ruhana; Zhang, Jinchun; Thiel, Cassandra L; Gross, Jonathan S	2021	148	4	6	0	Journal of Vascular and Interventional Radiology	USA	Interventional Radiology Department of Tisch Hospital, New York.	3	4	2	1	0	1	0	1	0	1	0	1	1	1
Environmental Life Cycle Assessment of a U.S. Hospital-based Radiology Practice	Thiel, Cassandra L.; Vigil-Garcia, Marta; Nande, Sachin; Meijer, Cecilia; Gehrels, Josephine; Struk, Olesya; Thornander, Sophie; Pullella, Denise; Omary, Reed A.; Carver, Diana E.; Scheel, John R.	2024	149	4	4	0	Radiology	USA	Vanderbilt University Medical Center	2	1	2	1	0	0	0	1	0	1	0	0	0	1
Switching off for future—Cost estimate and a simple approach to improving the ecological footprint of radiological departments	Büttner, L; Posch, H; Auer, T; Jonczyk, M; Fehrenbach, U; Hamm, B; Bauknecht, H C; Böning, G	2021	150	4	4	0	European Journal of Radiology Open	Germany	Berlin Institute of Health, Institute of Radiology	1	3	8	1	0	0	0	1	0	0	0	0	1	0
The carbon footprint of hospital diagnostic imaging in Australia	McAlister, Scott; Mcgain, Forbes; Petersen, Matilde; Story, David; Charlesworth, Kate; Ison, Glenn; Barratt, Alexandra	2022	151	4	10	0	The Lancet Regional Health - Western Pacific	Australia	St George Hospital & Footscray Hospital	1	1	2	1	0	0	0	1	0	0	0	0	1	1
Environmental impact reduction as a new dimension for quality measurement of healthcare services: The case of magnetic resonance imaging	Esmaeili, Amin; McGuire, Charles; Overcash, Michael; Ali, Kamran; Soltani, Seyed; Twomey, Janet	2018	152	4	10	0	International Journal of Health Care Quality Assurance	USA	Radiology department of an ambulatory center in Wichita, Kansas.	3	5	2	1	0	0	0	1	0	0	0	0	0	1
Energy and Greenhouse Gas Emission Savings Associated with Implementation of an Abbreviated Cardiac MRI Protocol	Ibrahim, Fadi; Cadour, Farah; Campbell-Washburn, Adrienne E.; Allen, Bradley D.; Vosshenrich, Jan; Brown, Maura J.; Thavendiranathan, Paaladinesh; Hanneman, Kate	2024	153	4	10	0	Radiology	Canada	University Health Network, Toronto	2	2	1	1	0	0	0	1	0	0	0	0	0	1
Greenhouse Gas Emissions by Diagnostic Imaging Modality in a Hospital-Based Radiology Department	Hanneman, Kate; McKee, Hayley; Nguyen, Elsie T.; Panet, Hayley; Kielar, Ania	2024	154	4	10	0	Canadian Association of Radiologists journal = Journal l'Association canadienne des radiologistes	Canada	General hospital Toronto	2	1	8	2	0	0	0	1	0	0	0	0	0	1
Waste analysis and energy use estimation during MR-HIFU treatment: first steps towards calculating total environmental impact	Anneveldt, Kimberley J.; Nijholt, Ingrid M.; Schutte, Joke M.; Hehenkamp, Wouter J.K.; Veersema, Sebastiaan; Huirne, Judith A.F.; Boomsma, Martijn F.	2024	155	4	10	0	Insights into Imaging	Netherlands	Isala Zwolle	3	3	2	1	0	1	0	1	0	0	0	0	1	1
Reducing the carbon footprint of radiology through automatic workstation shutdown protocols	Walters, H.; Bowden, K.; Limphaibool, N	2024	156	4	4	0	Clinical Radiology	UK	Oxford University Hospitals NHS Foundation Trust,	2	3	1	1	0	0	0	1	0	0	0	0	0	1
Carbon footprint of a laser unit: a study of two centres in the UK	Maheshwari, Kavish; Epanomeritakis, Ilias Ektor; Hills, Samantha; Hindocha, Sandip	2024	157	4	6	0	Lasers in Medical Science	UK	The Lynton Clinic in Holmes Chapel, Cheshire, and at Bedford laser centre, Bedford Hospital NHS Trust	3	1	3	1	1	1	0	1	0	1	0	0	1	1
Quantification of the environmental impact of radiotherapy and associated secondary human health effects: a multi-institutional retrospective analysis and simulation	Lichter, Katie E.; Charbonneau, Kiley; Lewy, Jacqueline R.; Bloom, Julie R.; Shenker, Rachel; Sabbagh, Ali; Chino, Junzo; Rodrigues, Anna; Hearn, Jason; Grover, Surbhi; Sheu, Ren Dih; Witztum, Alon; Qureshi, Muhammad Mustafa; Yom, Sue S.; Anand, Chirjiv; Thiel, Cassandra L.; Mohamad, Osama	2024	158	4	6	0	The Lancet. Oncology	USA	University of California Medical Center, Duke Cancer Center, Mount Sinai Hospital, University of Michigan Hospital	2	5	2	1	0	0	0	1	0	0	0	0	1	1
The carbon footprint of external beam radiotherapy and its impact in health technology assessment	Dupraz, Chloé; Ducrot, Coline; Allignet, Benoit; Delpon, Gregory; Alexis, Anthony; Lapierre, Ariane; Supiot, Stéphane; Ali, David; Piffoux, Max	2024	159	4	6	0	Clinical and Translational Radiation Oncology	France	The public university hospital Lyon Sud, the public peripheral hospital of Bourg-en-Bresse, the Western Cancer Institute and the private peripheral clinic of Versailles,	2	1	1	1	1	1	0	1	0	1	0	0	1	1
How green is my reusable bronchoscope?	Massart, Nicolas; Millet, Christophe; Beloeil, Hélène; Fillatre, Pierre; Rouxel, Caroline; Daudin, Magalie; Coullier, Nicolas; Marie, Véronique; Peguet, Elodie; Bardoult, Pierre	2024	160	4	6	0	Anaesthesia Critical Care & Pain Medicine	France	Saint-Brieuc, Bretagne, France	2	1	1	1	0	1	1	1	0	0	0	0	1	1
Environmental Impact of a Direct Laryngoscopy: Opportunities for Pollution Mitigation	Filley, Grace I.; Kayastha, Darpan; Hayes, Wesley; Mehra, Saral; Sherman, Jodi D.; Eckelman, Matthew J.	2024	161	4	6	0	The Laryngoscope	USA	Yale-New Haven Hospital	2	5	2	1	0	1	1	0	1	1	1	0	1	0
Carbon emissions and hospital pathology stewardship: a retrospective cohort analysis	McAlister, Scott; Smyth, Brendan; Koprivic, Ivan; Luca Di Tanna, Gian; McGain, Forbes; Charlesworth, Kate; Brown, Mark A.; Konecny, Pam	2023	162	4	4	0	Internal Medicine Journal	Australia	St George Hospital	2	3	1	1	0	0	0	0	0	0	0	0	0	1
It is easy being green- Implementing sustainable practice in endoscopy to reduce emissions in a rural hospital setting	Morgan S; Hill K; Penlington G; Jurawan R	2022	163	4	4	0	Journal of Gastroenterology and Hepatology	New Zealand	Rural district general hospital of Aotearoa-New Zealand.	1	5	1	3	0	1	0	0	0	0	0	0	0	1
Carbon footprinting of North American emergency medical services systems	Blanchard, Ian E; Brown, Lawrence H	2010	164	4	4	0	Prehospital Emergency Care	Canada	15 emergency medical services located in geographically and climatically diverse regions of North America.	3	4	1	1	0	0	0	1	0	0	0	0	0	1
Circular material flow in the intensive care unit—environmental effects and identification of hotspots	Hunfeld, Nicole; Diehl, Jan Carel; Timmermann, Maarten; van Exter, Pieter; Bouwens, Joris; Browne-Wilkinson, Savanna; de Planque, Nine; Gommers, Diederik	2023	165	4	4	0	Intensive Care Medicine	Netherlands	Intensive Care Unit of Erasmus University Medical Center.	2	4	5	1	0	1	0	0	0	0	0	0	1	1
Environmental footprint of regular and intensive inpatient care in a large US hospital	Prasad, Purnima Aishwarya; Joshi, Dhruvi; Lighter, Jennifer; Agins, Jenna; Allen, Robin; Collins, Michael; Pena, Foohel; Velletri, Joan; Thiel, Cassandra	2022	166	4	4	0	The International Journal of Life Cycle Assessment	USA	Langone Hospital–Brooklyn. Nueva Yoork	2	1	6	1	0	1	0	1	0	0	0	0	1	1
Ecoresponsible actions in operating rooms: A health ecological and economic evaluation	Rouvière, N.; Chkair, S.; Auger, F.; Alovisetti, C.; Bernard, MJ.; Cuvillon, P.; Kinowski, J-M.; Leguelinel-Blache, G.; Chasseigne, V	2022	167	4	4	0	International Journal of Surgery	France	Nimes University Hospital.	1	3	2	1	0	1	0	0	0	0	1	1	1	0
RESOURCE USE AND CARBON FOOTPRINT OF INPATIENT STAYS IN A US HOSPITAL	Thiel, Cassandra L; Prasad, Purnima A; Joshi, Dhruvi; Agins, Jenna; Allen, Robin; Collins, Michael; Pena, Foohel; Velletri, Joan	2020	168	4	4	0	Journal of General Internal Medicine	USA	Hospital terciario privado, Brooklyn, NY, USA.	2	4	2	3	0	1	0	1	0	0	0	0	0	1
Carbon footprinting for hospital care pathways based on routine diagnosis‐related group (DRG) accounting data in Germany: An application to acute decompensated heart failure	Zhang, Xiange; Albrecht, Klaus; Herget‐Rosenthal, Stefan; Rogowski, Wolf H	2022	169	4	3	0	Journal of Industrial Ecology	Germany	Bremen Red Cross Hospital	2	5	3	1	0	0	0	1	0	0	0	0	1	1
Recognising our carbon footprint in anaesthesia and the potential for improvements	MacKenzie, L; O’Carroll, J; Arnold, F; Brigue, U	2018	17	1	7	0	Anaesthesia	UK	Princess Royal University Hospital, King's College Hospital NHS Trust	2	6	1	3	0	0	0	0	0	0	0	1	0	0
The carbon footprint of treating patients with septic shock in the intensive care unit	McGain, Forbes; Burnham, Jason P; Lau, Ron; Aye, Lu; Kollef, Marin H; McAlister, Scott	2018	170	4	3	0	Critical Care and Resuscitation	Australia	Barnes-Jewish Hospital, St Louis, United States & Footscray Hospital, Melbourn, Australia	1	1	2	1	1	1	0	1	0	0	0	0	1	1
Environmental impact of personal protective equipment distributed for use by health and social care services in England in the first six months of the COVID-19 pandemic	Rizan, Chantelle; Reed, Malcolm; Bhutta, Mahmood F	2021	171	4	3	0	Journal of the Royal Society of Medicine	UK	Royal Sussex County Hospital, Brighton.	2	4	2	1	0	1	0	0	0	0	0	0	1	1
Comparison of the carbon footprint of different patient diets in a Spanish hospital	Vidal, Rosario; Moliner, Enrique; Pikula, Andrej; Mena-Nieto, Angel; Ortega, Agustín	2015	172	4	6	0	Journal of Health Services Research & Policy	Spain	Juan Ramón Jiménez Hospital, Huelva, Spain.	3	1	1	1	0	0	0	0	0	0	0	0	0	1
An in-depth analysis of hospital food waste in terms of magnitude, nutritional value, and environmental and financial perspectives: A cross-sectional study	Anari, Razieh; Nikooyeh, Bahareh; Ghodsi, Delaram; Amini, Maryam; Neyestani, Tirang R.	2024	173	4	4	1	Waste Manag Res	Iran	three educational hospitals in Tehran	3	1	1	1	0	1	0	0	0	0	0	0	1	0
Relationship between nutrient profiles, carbon footprint and water footprint of hospital menus	Aytekin-Sahin, Gizem; Besparmak, Aslihan; Sagir, Seda Sultan; Somtas, Adeviye; Ozturk, Dilsad	2024	174	4	4	0	Nutrition and Food Science	Turkey	Five hospitals Turkey	3	2	1	1	0	0	0	0	0	0	0	0	1	1
An LCA of hospital pathology testing	McAlister, Scott; Grant, Tim; McGain, Forbes	2021	175	4	10	0	The International Journal of Life Cycle Assessment	Australia	Clinical laboratory of Austin Hospital and Sunshine Hospital, Australia	2	5	2	1	0	1	0	0	0	0	0	0	1	1
The carbon footprint of pathology testing	McAlister, Scott; Barratt, Alexandra L; Bell, Katy J L; McGain, Forbes	2020	176	4	10	0	Medical Journal of Australia	Australia	Austin Hospital Sunshine Hospital	1	1	2	1	0	1	0	1	0	0	0	0	1	0
The carbon footprint of a surgical pathology laboratory in France	Béchu, Constance; Rullier, Anne; Lesoin, Pierre Emmanuel; Gaillot-Durand, Lucie; Trecourt, Alexis; Gosset, Pierre; Tilmant, Cyprien	2024	177	4	10	0	American journal of clinical pathology	France	Saint Vincent hospital (Lille)	1	4	1	1	0	1	0	1	0	0	0	0	1	1
Environmental impact of a blood test reduction intervention in adult intensive care units: A before and after quality improvement project	Pilowsky, Julia K.; Lane, Kathleen; Learmonth, Georgina; Walsh, Oliver; Scowen, Craig; Williams, Linda; Nguyen, Nhi	2024	178	4	10	0	Australian critical care	Australia	Participating ICUs included two tertiary, one metropolitan, and one rural centre.	1	3	1	1	0	0	0	0	0	0	0	0	0	1
What is the environmental impact of a blood transfusion? A life cycle assessment of transfusion services across England	Hibbs, Stephen P.; Thomas, Stephen; Agarwal, Nikhil; Andrews, Charlotte; Eskander, Sylvia; Abdalla, Aaliyah Sharif; Staves, Julie; Eckelman, Matthew J.; Murphy, Michael F.	2024	179	4	6	0	Transfusion	UK	Oxford University Hospital	1	5	2	1	0	1	0	1	1	0	0	0	1	1
Eighteen Years of Exploring Patterns of Anaesthetic Gas Flows with More Recent Data on CO2 GWP Footprint	Kennedy, R Ross; Currant, Paul	2020	18	1	7	0	Anesthesia & Analgesia	New Zealand	Christchurch Hospital, Nueva zelanda	2	6	1	3	0	0	0	0	0	0	0	1	0	0
Carbon footprint of a sterilisation unit	Lemonnier, J; Talon, D	2021	180	5	9	0	European Journal of Hospital Pharmacy	France	Hôpital Cochin, París	3	4	1	3	0	0	1	Si	0	0	0	0	0	0
Minimising carbon and financial costs of steam sterilisation and packaging of reusable surgical instruments	Rizan, Chantelle; Lillywhite, Rob; Reed, Malcolm; Bhutta, Mahmood F	2022	181	5	9	1	British Journal of Surgery	UK	Sterilization Services Department, Royal Sussex County Hospital	3	1	1	1	0	0	1	1	0	0	1	0	1	0
Carbon footprint of hospital laundry: a life-cycle assessment	John, Joseph; Collins, Michael; O'Flynn, Kieran; Briggs, Tim; Gray, William; McGrath, John	2024	182	5	4	0	BMJ Open	UK	A large hospital laundry unit supplying hospitals in Southwest England	1	4	2	1	0	0	0	1	0	1	0	0	1	0
Application of life cycle assessment for hospitalsolid waste management: A case study	Ali, Mustafa; Wang, Wenping; Chaudhry, Nawaz	2016	183	6	5	0	Journal of the Air & Waste Management Association	Pakistan	District Head Quarter (DHQ) Hospital of Gujranwala	3	1	2	1	0	1	0	0	0	0	0	0	1	1
The carbon footprint of waste streams in a UK hospital	Rizan, Chantelle; Bhutta, Mahmood F; Reed, Malcom; Lillywhite, Rob	2021	184	6	5	0	Journal of Cleaner Production	UK	Brighton and Sussex University Hospitals, NHS Trust	2	5	3	1	0	1	0	0	1	0	0	0	1	1
LCA of Hospital Solid Waste Treatment Alternatives in a Developing Country: The case of district Swat, Pakistan	Ahmad, Riaz; Liu, Gengyuan; Santagata, Remo; Casazza, Marco; Xue, Jingyan; Khan, Kifayatullah; Nawab, Javed; Ulgiati, Sergio; Lega, Massimiliano	2019	185	6	5	0	Sustainability	Pakistan	7 public hospitals and 5 private ones located in the Swat district (Pakistan).	3	1	2	1	0	1	0	0	1	0	0	0	1	0
Environmental Performance of Alternative Hospital Waste Management Strategies Using Life Cycle Assessment (LCA) Approach	Mushtaq, Muhammad Hammad; Noor, Fahad; Mujtaba, M. A.; Asghar, Salman; Yusuf, Abdulfatah Abdu; Soudagar, Manzoore Elahi M.; Hussain, Abrar; Badran, Mohamed Fathy; Shahapurkar, Kiran	2022	186	6	5	0	Sustainability	Pakistan	DHQ Hospital Sheikhupura, THQ Hospital Safdarabad, THQ Hospital Ferozewala, THQ Hospital Sharaqpur & THQ Hospital Muridkey	1	1	2	1	0	1	0	0	1	0	0	0	1	0
What a Waste! The Impact of Unused Surgical Supplies in Hand Surgery and How We Can Improve	Bravo, Dalibel; Thiel, Cassandra; Bello, Ricardo; Moses, Akini; Paksima, Nader; Melamed, Eitan	2023	187	6	5	0	Hand	USA	Langone Orthopedic Hospital, New York City, NY, USA	1	1	7	1	0	1	0	0	0	0	1	0	1	0
The carbon footprint of Australian health care	Malik, Arunima; Lenzen, Manfred; McAlister, Scott; McGain, Forbes	2018	188	7	2	0	The Lancet Planetary Health	Australia	Hospital network, Australia	2	4	2	1	1	1	1	1	1	1	1	1	1	1
Carbon footprint of Japanese health care services from 2011 to 2015	Nansai, Keisuke; Fry, Jacob; Malik, Arunima; Takayanagi, Wataru; Kondo, Naoki	2020	189	7	2	0	Resources, Conservation & Recycling	Japan	"Japanese healthcare system"	2	4	1	1	0	1	0	1	0	0	0	0	1	0
Changing patterns in volatile anaesthetic agent consumption over seven years in victorian public hospitals	Weinberg, L; Tay, S; Aykanat, V; Segal, R; Tan, C O; Peyton, P; Mcnicol, L; Story, D A	2014	19	1	7	1	Anaesthesia and Intensive Care	Australia	24 central public hospitals, 18 regional public hospitals and 23 smaller public hospitals in Victoria, Australia.	2	6	1	1	0	0	0	0	0	0	0	1	0	0
The carbon footprint of the Chinese health-care system: an environmentally extended input–output and structural path analysis study	Wu, Rui	2019	190	7	2	0	The Lancet Planetary Health	China	Chinese healthcare system/includes public and private hospitals	2	4	7	1	0	1	0	1	0	0	0	0	1	0
Influence of COVID-19 on the 10-year carbon footprint of the Nagoya University Hospital and medical research centre	Morooka, Hikaru; Yamamoto, Takanori; Tanaka, Akihito; Furuhashi, Kazuhiro; Miyagawa, Yasuhiro; Maruyama, Shoichi	2022	191	7	2	0	Globalization and Health	Japan	Nagoya University Hospital	2	4	3	1	0	1	0	1	0	0	0	0	1	0
Carbon footprint in five third-level health care centers in Perú, 2013	Bambarén-Alatrista, Celso; Alatrista-Gutiérrez, María del Socorro	2016	192	7	2	0	Revista Peruana de Medicina Experimental y Salud Pública	Peru	National Institute of Neoplastic Diseases, Pediatric Emergency Hospital and the San Bartolomé Mother-Child National Teaching Hospital, National Institute of Child Health – Jesús María headquarters and the Hipólito Unanue National Hospital.	2	4	3	1	1	1	1	1	0	1	0	0	1	0
Environmental impact of a public hospital in the city of Lima, Perú.	Bambarén-Alatrista, Celso; Alatrista-Gutiérrez de Bambarén, María del Socorro	2014	193	7	2	0	Revista Peruana de Medicina Experimental y Salud Pública	Peru	Hospital of the city of Lima	3	4	1	1	1	1	0	1	1	1	0	0	1	0
Measurement of the carbon footprint at a regional hospital	Balkenhol, Marco; Castillo, Alejandro; Soto, Michael; Feijoo, Matías; Urrutia, Waldo Merino	2018	194	7	2	0	Revista Médica de Chile	Chile	Puerto Montt Base Hospital, Chile	2	4	3	1	1	1	1	1	0	1	0	1	1	1
The impact of surgery on global climate: a carbon footprinting study of operating theatres in three health systems	MacNeill, Andrea J; Lillywhite, Robert; Brown, Carl J	2017	195	7	2	0	The Lancet Planetary Health	Canada	Vancouver General Hospital, VGH (Canada), University of Minnesota Medical Center (USA) and John Radcliffe Hospital, JRH (UK)	2	4	3	1	1	1	0	1	0	0	1	1	0	0
The carbon footprint of a Dutch academic hospital-using a hybrid assessment method to identify driving activities and departments	Lau, Ise; Burdorf, A.; Hesseling, Simone; Wijk, Louise; Tauber, Martin; Hunfeld, Nicole	2024	196	7	2	0	Frontiers in public health	Netherlands	Erasmus University Medical Center	2	4	3	1	1	1	0	1	0	0	0	0	1	1
Estimating the Carbon Footprint of Healthcare in the Canton of Geneva and Reduction Scenarios for 2030 and 2040	Mermillod, Bruno; Tornare, Raphaël; Jochum, Bruno; Ray, Nicolas; Flahault, Antoine	2024	197	7	2	0	International Journal of Environmental Research and Public Health	Switzerland	Swiss hospitals	2	4	3	1	1	1	0	1	0	1	1	1	1	1
Environmental footprinting of hospitals: Organizational life cycle assessment of a Canadian hospital	Cimprich, Alexander; Young, Steven B.	2023	198	7	2	0	Journal of Industrial Ecology	Canada	hospital in British Columbia, Canada	2	4	2	1	1	1	1	1	1	1	1	0	0	0
The greenhouse gas emissions of a German hospital - A case study of an easy-to-use approach based on financial data	Keil, Mattis	2023	199	7	2	1	Cleaner Environmental Systems	Germany	Rotes Kreuz Hospital Bremen	2	4	3	1	0	1	0	1	0	0	0	1	1	1
Annual carbon footprint of volatile anaesthesia for a regional hospital	Eggers, Bjorn; Kim, Sejin; Cullinan, Sandri; Roodt, Francois	2023	20	1	7	0	Southern African Journal of Anaesthesia and Analgesia	South Africa	Department of Anaesthesia, George Regional Hospital, South Africa	2	6	8	3	0	0	0	0	0	0	0	1	0	1
Almost 30% reduction in carbon footprint using volatile anaesthesia – a quality improvement project introducing low-flow anaesthesia in a regional hospital	Kim S; Roodt F	2023	21	1	7	0	Southern African Journal of Anaesthesia and Analgesia	South Africa	George Regional Hospital.	1	3	8	3	0	0	0	0	0	0	0	1	0	0
Carbon footprint of 1 000 hours of general anaesthesia at a regional hospital	Kim S; Cullinan S; Roodt F	2022	22	1	7	0	Southern African Journal of Anaesthesia and Analgesia	South Africa	Anesthesia Department at George Regional Hospital, South Africa.	2	6	8	3	0	1	0	0	0	0	0	1	0	1
The financial and environmental impact of purchased anaesthetic agents in an Australian tertiary hospital	Davies, Jessica F; Trajceska, Ljubiana; Weinberg, Laurence	2023	23	1	7	1	Anaesthesia and Intensive Care	Australia	Austin Health tertiary teaching hospital	2	6	1	1	0	0	0	0	0	0	0	1	0	0
Impact de la diminution d'utilisation du protoxyde d'azote sur la consommation d'agents halogénés	Laverdure, F; Gaudin, A; Bourgain, J	2013	24	1	7	0	Annales Françaises d’Anesthésie et de Réanimation	France	Anesthesia service and clinical pharmacy department, Gustave-Roussy Institute, France.	2	6	1	1	0	0	0	0	0	0	0	1	0	0
Variations of nitrous oxide procurement per public hospital bed between Australian states and territories: A cross-sectional analysis	Hu, Elizabeth P.; Burch, Hayden; Kayak, Eugenie; McGain, Forbes	2024	25	1	7	0	Anaesthesia and intensive care	Australia	Australian hospitals	2	6	1	1	0	0	0	0	0	0	0	1	1	0
Annual greenhouse gas emissions from inhaled anaesthetic agents in the Republic of Ireland	Keady, Tim; Nordrum, Ola L.; Duffy, Oscar; Cummins, Tricia; Wall, Vincent; Ó'Cróinín, Dónall; Lyons, Barry	2023	26	1	2	0	British Journal of Anaesthesia	UK	All hospitals (59 hospitals) of the Republic of Ireland	2	6	8	2	0	0	0	0	0	0	0	1	0	1
Use of halogenated anaesthetics in Italy and their associated carbon footprint: a country-wide study	Caviglia, M.; Ucciero, A.; Di Filippo, A.; Trotta, F.; Barone-Adesi, F.	2024	27	1	7	0	Anaesthesia	Italy		2	6	1	2	0	0	0	0	0	0	0	1	0	0
Comparing Different Inhalational Anesthetics on Bariatric Patient Postoperative Outcomes and Environmental Impact	Kossbiel, Briana; Uribe, Alberto; AbdelRasoul, Mahmoud; Noria, Sabrena; Raman, Vidya	2023	28	1	7	0	Anesthesia & Analgesia	USA	Wexner Medical Center	2	6	8	3	0	0	0	0	0	0	0	1	0	0
Sevoflurane consumption pattern by individual anaesthesiologists varies widely despite using the same high‑end workstations in the same hospital	Kalmar, Alain F.; Van Der Vekens, Nicky; Heerman, Jan; Mulier, Jan; Verdonck, Pascal	2023	29	1	7	0	Journal of Clinical Monitoring and Computing	Belgium	Maria Middelares Hospital, Ghent, Belgium	2	2	1	1	0	0	0	0	0	0	0	1	0	0
Projecting Carbon Emissions with Low Fresh Gas Flow Rates for Inhalational Anesthetic Agents	Khan, Saad; Lam, Matthew; Dhaliwal, Harshaan; Reisbig, Mark; Hays, Cassandra	2023	30	1	7	0	Anesthesia & Analgesia	USA	Creighton University Medical Center	3	6	1	3	0	0	0	0	0	0	0	1	1	0
The effects of desflurane withdrawal from the hospital: a call for a national ban of desflurane	Bracco, David; Bozzer, Cristine	2024	31	1	7	0	Can J Anaesth	Canada	Montreal General Hospital	2	3	1	2	0	0	0	0	0	0	0	1	0	0
The implementation of low-flow anesthesia at a tertiary pediatric center: A quality improvement initiative	Glenski, Todd A; Levine, Laura	2020	32	1	7	0	Pediatric Anaesthesia	USA	Adele Hall Campus of Children's Mercy Hospital of Kansas City,	1	3	1	1	0	0	0	0	0	0	0	1	0	0
The EnVol (Environmental Volatile’s) project: reducing the impact of volatile anaesthetics at University Hospitals Bristol NHS FoundationTrust	Hickman, J; Molyneux, M	2019	33	1	7	0	Anaesthesia	UK	University Hospitals Bristol	2	3	1	3	0	0	0	0	0	0	0	1	0	1
Reducing the greenhouse gas emissions from halogenated agents in daily clinical practice: An audit at the University Hospital of Bordeaux	Pauchard, Jean Claude; Gress, Gauthier; Biais, Matthieu; Beloeil, Hélène; Nouette-Gaulain, Karine	2020	34	1	7	0	Anaesthesia Critical Care and Pain Medicine	France	University Hospital of Bordeaux	1	3	1	2	0	0	0	0	0	0	0	1	0	0
Reducing the carbon footprint from general anaesthesia throughout the North East of England and North Cumbria	Minns J; Lawson C; Macbeth L; Udall W	2023	35	1	7	0	Anaesthesia	UK	NHS	2	1	8	3	0	0	0	0	0	0	0	1	0	0
Project Drawdown: reducing the environmental impact of inhalational anaesthetic agents across Wales	Saadat, F; Sutherland, J; Brennan, F	2021	36	1	7	0	Anaesthesia	UK	Bangor Hospital, Princess Hospital of Wales, Royal Gwent Hospital, Royal Glamorgan Hospital, University Hospital of Wales and Ysbyty Ystrad Fawr (Large Vale Hospital, Wales).	1	3	8	3	0	0	0	0	0	0	0	1	0	1
Lowering the carbon footprint of our anaesthetics	Danby, J; Errington, T; Baxter, I; Chishti, A; Sweenie, A	2018	37	1	7	0	Anaesthesia	UK	Freeman Hospital	2	3	1	3	0	0	0	0	0	0	0	1	0	0
Greenhouse gases: the choice of volatile anesthetic does matter	Alexander, Richard; Poznikoff, Andrew; Malherbe, Stephan	2018	38	1	7	0	Canadian Journal of Anesthesia	Canada	Vancouver General/UBC Hospital, St. Paul's Hospital, Royal Columbian/Eagle Ridge Hospital, and BC Children's & Women's Hospital	2	6	1	2	0	0	0	0	0	0	0	1	0	0
Changing attitudes towards the environmental impact of volatile anaesthetic use in a district general hospital: is it worth bothering?	Tucker A; Adams H; Eickmann C	2022	39	1	7	0	Anaesthesia	UK	Gwyneed Hospital, Wales	2	3	8	3	0	0	0	0	0	0	0	1	0	0
Delivering environmental sustainability through informed volatile awareness- a pan-Mersey quality-improvement project of volatile and total intravenous anaesthesia use	Berwick C; Holmes J; Colville T	2022	40	1	7	0	Anaesthesia	UK	Countess of Chester Hospital, The Walton centre & Liverpool University Foundation Trust.	1	3	8	3	0	0	0	0	0	0	0	1	0	0
Association Between Anesthesia Provider Education and Carbon Footprint Related to the Use of Inhaled Halogenated Anesthetics	Chambrin, Coralie; de Souza, Sander; Gariel, Claire; Chassard, Dominique; Bouvet, Lionel	2023	41	1	7	0	Anesthesia & Analgesia	France	4 Hospitals of the Hospices Civils de Lyon	2	3	1	1	0	0	0	0	0	0	0	1	0	0
Clearing the air- evaluation of the environmental impact of anaesthetic agents in a district general hospital	Hudson S; Patel S; Kudsk-Iversen S; Tyagi E	2022	42	1	7	0	Anaesthesia	UK	Milton Keynes University Hospital, Oxford University Hospitals	2	6	1	3	0	1	0	0	0	0	0	1	0	0
Greenhouse gas reduction in anaesthesia practice: a departmental environmental strategy	Wyssusek, Kerstin; Chan, Ka Lo; Eames, Gerard; Whately, Yasmin	2022	43	1	7	0	BMJ Open Quality	Australia	Royal Brisbane and Women’s Hospital	2	6	1	1	0	0	0	0	0	0	0	1	1	0
The CO2e of inhalational anaesthetic use in a University Hospital; suggestions for continued progressive reductions	Martindale, Timothy G	2016	44	1	7	0	British Journal of Anaesthesia	UK	University Hospital Southampton	2	6	1	2	0	0	0	0	0	0	0	1	0	0
Reducing the carbon footprint of operating rooms through education on the effects of inhalation anesthetics on global warming: A retrospective study	Park, Eun Ji; Bae, Jaesang; Kim, Jisu; Yoon, Ji Uk; Do, Wangseok; Yoon, Jung Pil; Shon, Hong Sik; Kang, Yerin; Kim, Hee Young; Cho, Ah Reum	2024	45	1	7	0	Medicine	Korea	Pusan National University Yangsan Hospital and Pusan National University Hospital	2	3	1	1	0	0	0	0	0	0	0	1	0	0
Transforming anaesthetic practices and reducing carbon emissions: how much of this can we achieve with behavioural nudges?	Lawson, C; Baxter, I	2019	46	1	7	0	Anaesthesia	UK	Newcastle Upon Tyne Hospitals	1	3	8	3	0	0	0	0	0	0	0	1	0	0
Are paediatric anaesthetists costing the earth?	Kerr, Matthew	2023	47	1	7	0	Pediatric Anaesthesia	UK	Great North Children's Hospital	1	2	1	3	0	0	0	0	0	0	0	1	0	1
Carbon Footprint of Total Intravenous and Inhalation Anesthesia in the Transcatheter Aortic Valve Replacement Procedure	Yang, Lei; Hubert, Joshua; Gitundu, Samwel; Brovman, Ethan; Cobey, Frederick	2024	48	1	7	0	Journal of Cardiothoracic and Vascular Anesthesia	USA	Tertiary hospital in Boston, Massachusetts.	2	2	1	1	0	0	0	1	0	0	0	1	0	0
Reducing the carbon footprint of general anaesthesia: a comparison of total intravenous anaesthesia vs. a mixed anaesthetic strategy in 47,157 adult patients	Bernat, M.; Boyer, A.; Roche, M.; Richard, C.; Bouvet, L.; Remacle, A.; Antonini, F.; Poirier, M.; Pastene, B.; Hammad, E.; Fond, G.; Bruder, N.; Leone, M.; Zieleskiewicz, L.	2024	49	1	7	0	Anaesthesia	France	Assistance Publique - Hospitals of Marseille, Marseille, France.	2	2	1	1	0	0	0	0	0	0	0	1	0	0
Estimate of the carbon footprint of the US health care sector	Chung, Jeanette W; Meltzer, David O	2009	5	7	2	0	Journal of the American Medical Association	USA	The entire healthcare sector, with enfasis on USA Hospitals.	2	4	6	2	1	1	1	1	1	1	1	1	1	1
Operating Room Recycling: Opportunities to Reduce Carbon Emissions Without Increases in Cost	Sullivan, Gwyneth A.; Reiter, Audra J.; Hu, Andrew; Smith, Charesa; Storton, Katelyn; Gulack, Brian C.; Shah, Ami N.; Dsida, Richard; Raval, Mehul V.	2023	50	2	1	0	Journal of Pediatric Surgery	USA	Lurie Children's Hospital. Chicago.	1	3	1	1	0	1	0	0	0	0	1	0	0	1
A Life Cycle Assessment of Reusable and Disposable Surgical Caps	Donahue, Laura M.; Petit, Hayley J.; Thiel, Cassandra L.; Sullivan, Gwyneth A.; Gulack, Brian C.; Shah, Ami N.	2024	51	2	1	0	J Surg Res	USA	Rush University Medical Center	1	1	2	1	0	1	0	0	0	0	0	0	1	0
Environmental impact of single-use versus reusable gastroscopes	Pioche, Mathieu; Pohl, Heiko; Cunha Neves, João A; Laporte, Arthur; Mochet, Mikael; Rivory, Jérôme; Grau, Raphaelle; Jacques, Jérémie; Grinberg, Daniel; Boube, Mathilde; Baddeley, Robin; Cottinet, Pierre-Jean; Schaefer, Marion; Rodríguez de Santiago, Enrique; Berger, Arthur	2024	52	2	1	0	GUT	France	Edouard Herriot Hospital	1	1	2	1	0	1	0	0	0	0	0	0	0	1
Comparison of reusable and single-use specula in Belgian hospitals: an environmental life cycle assessment and economic analysis	Demarré, Liesbet; Huysveld, Sophie; Vanderwee, Katrien; Duprez, Veerle; Cadena, Erasmo; Dewulf, Jo; Malfait, Simon; Kieckens, Evelien; Fraeyman, Norbert	2024	53	2	1	0	The International Journal of Life Cycle Assessment	Belgium	Ghent University Hospital	1	1	5	1	0	1	1	1	1	0	0	0	1	1
Reusing Single-Use Intermittent Pneumatic Compression Devices to Promote Greenhouse Gas Reduction in Hospitals: A Pilot Study	Hammana, Imane; Bernier, Marie Claude; Sahmi, Sabrine; Pomp, Alfons	2024	54	2	1	0	Joint Commission journal on quality and patient safety	Canada	Montreal University Hospital Center (CHUM)	2	3	8	2	0	1	0	0	0	0	0	0	1	0
Impact on carbon footprint: A life cycle assessment of disposable versus reusable sharps containers in a large US hospital	Grimmond, Terry; Reiner, Sandra	2012	55	2	1	0	Waste Management and Research	USA	Northwestern Memorial Hospital	3	1	2	1	0	1	0	0	0	0	0	0	1	0
Life cycle assessment and costing methods for device procurement: Comparing reusable and single-use disposable laryngoscopes	Sherman, Jodi D; Raibley, Lewis A; Eckelman, Matthew J	2018	56	2	1	0	Anesthesia & Analgesia	USA	Yale-New Haven Hospital	3	1	2	1	0	1	0	0	1	0	0	1	1	1
Reusable laryngoscope blades: a more eco-responsible and cost-effective alternative	Rouvière, N.; Chkair, S.; Auger, F.; Cuvillon, P.; Leguelinel-Blache, G.; Chasseigne, V.	2023	57	2	1	0	Anaesthesia Critical Care and Pain Medicine	France	Nimes University Hospital.	1	3	2	1	0	1	1	0	0	0	0	1	1	1
538 Life Cycle Analysis of a Single Use Laryngoscope – A Target to Reduce Operating Room Environmental Impact	Lehane, Alison J; Sullivan, Gwyneth A.; Dunn, Jennifer B.; Perez, Mallory; Smith, Charesa; Dsida, Rick; Raval, Mehul V.	2024	58	2	1	0	Journal of Clinical and Translational Science	USA	Rush University Children’s Hospital	3	3	2	3	0	0	0	0	0	0	0	1	1	0
Life cycle assessment and life cycle cost of repairing surgical scissors	Rizan, Chantelle; Brophy, Tom; Lillywhite, Robert; Reed, Malcom; Bhutta, Mahmood F	2022	59	2	1	1	The International Journal of Life Cycle Assessment	UK	The Royal London Hospital	3	1	2	1	0	1	1	1	0	0	0	0	1	0
Laparoscopic Cholecystectomy- can we make it both Greener and cheaper?	Gough, Vivienne; Strunzova, Agata; Curry, Heather	2022	60	2	1	0	British Journal of Surgery	UK	7 hospitals of the same health center. Paisley, United Kingdom	3	5	8	3	0	0	0	0	0	0	1	0	1	0
The financial and environmental costs of reusable and single-use plastic anaesthetic drug trays	McGain, F; McAlister, S; McGavin, A; Story, D	2010	61	2	1	1	Anaesthesia and Intensive Care	Australia	Western Hospital, Melbourne	3	1	2	1	0	1	1	0	0	0	0	1	1	0
Before/after intervention study to determine impact on life-cycle carbon footprint of converting from single-use to reusable sharps containers in 40 UK NHS trusts	Grimmond, Terry Richard; Bright, Anna; Cadman, June; Dixon, James; Ludditt, Sally; Robinson, Clive; Topping, Clare	2021	62	2	1	0	BMJ Open	UK	40 NHS hospitals	2	1	2	1	0	1	0	0	1	0	0	0	1	0
The impact on life cycle carbon footprint of converting from disposable to reusable sharps containers in a large US hospital geographically distant from manufacturing and processing facilities.	McPherson, Brett; Sharip, Mihray; Grimmond, Terry	2019	63	2	1	0	Peer J	USA	Loma Linda University Hospital, USA	3	4	2	1	0	1	0	0	0	0	0	0	1	0
Comparative life cycle assessment of disposable and reusable laryngeal mask airways	Eckelman, Matthew; Mosher, Margo; Gonzalez, Andres; Sherman, Jodi	2012	64	2	1	0	Anesthesia & Analgesia	USA	Hospital Yale New Haven, USA	3	1	2	1	0	1	1	1	1	0	0	1	1	1
Environmental and economic comparison of reusable and disposable blood pressure cuffs in multiple clinical settings	Sanchez, Sarah A; Eckelman, Matthew J; Sherman, Jodi D	2020	65	2	1	0	Resources, Conservation & Recycling	USA	Inpatients of the Yale-New Haven Health System (YNHH) in New Haven, Connecticut, USA.	1	2	2	1	0	1	1	0	1	0	0	0	1	0
Environmental impact of single-use, reusable, and mixed trocar systems used for laparoscopic cholecystectomies	Boberg, Linn; Singh, Jagdeep; Montgomery, Agneta; Bentzer, Peter	2022	66	2	1	0	PLOS ONE	Sweden	Landskrona Hospital, Helsingborg Hospital & Skåne University Hospital	1	1	2	1	0	1	1	0	0	0	0	0	1	0
Reducing the Environmental Impact of Sterilization Packaging for Surgical Instruments in the Operating Room: A Comparative Life Cycle Assessment of Disposable versus Reusable Systems	Friedericy, Herman J; van Egmond, Cas W; Vogtländer, Joost G; van der Eijk, Anne C; Jansen, Frank Willem	2021	67	2	1	0	Sustainability	Netherlands	Sterilization Unit of Leiden University Medical Centre (LUMC)	1	1	2	1	0	1	1	0	0	0	0	0	1	0
The Environmental Footprint of Neurosurgery Operations: An Assessment of Waste Streams and the Carbon Footprint	Talibi, Sayed Samed; Scott, Teresa; Hussain, Rahim A.	2022	68	2	1	0	International Journal of Environmental Research and Public Health	UK	University Hospitals Coventry and Warwickshire NHS trust (UHCW)	2	4	1	1	0	1	0	0	0	0	1	0	1	0
Sustainable Purchasing Practices: A Comparison of Single-use and Reusable Pulse Oximeters in the Emergency Department	Duffy, Juliana; Slutzman, Jonathan E.; Thiel, Cassandra L.; Landes, Meghan	2023	69	2	1	1	The western journal of emergency medicine	Canada	Hospital in Toronto	1	1	2	1	0	1	0	0	0	0	0	0	1	0
Potential impacts to human health from climate change: A comparative life-cycle assessment of single-use versus reusable devices flexible ureteroscopes	Thöne, Marlene; Lask, Jan; Hennenlotter, Jörg; Saar, Matthias; Tsaur, Igor; Stenzl, Arnulf; Rausch, Steffen	2024	70	2	1	0	Urolithiasis	Germany	University Hospital of Tübingen	1	1	2	1	0	1	1	1	0	0	0	0	1	1
Reusable scrub caps are cost-effective and help reduce the climate footprint of surgery	Agarwal, Divyansh; Bharani, Tina; Armand, Wynne; Slutzman, Jonathan E.; Mullen, John T.	2023	71	2	1	1	Langenbeck's Archives of Surgery	USA	Massachusetts General Hospital	1	1	2	1	0	0	1	0	0	1	0	0	1	0
Does reusable mean green? Comparison of the environmental impact of reusable operating room bed covers and lift sheets versus single-use	Chang, Jenny H.; Woo, Kimberly P.; Silva de Souza Lima Cano, Nathalia; Bilec, Melissa M.; Camhi, Maya; Melnyk, Alexandra I.; Gross, Abby; Walsh, R. Matthew; Asfaw, Sofya H.; Gordon, Ilyssa O.; Miller, Benjamin T.	2024	72	2	1	0	The Surgeon	USA	Cleveland Clinic, Department of General Surgery, Cleveland, OH, USA	1	1	2	1	0	1	0	0	1	1	0	0	1	0
Comparative Life Cycle Assessment Between Single-Use and Reprocessed IPC Sleeves	Lichtnegger, Sabrina; Meissner, Markus; Paolini, Francesca; Veloz, Alex; Saunders, Rhodri	2023	73	2	1	0	Risk management and healthcare policy	USA		3	1	2	1	0	1	0	1	0	0	0	0	1	0
An audit of mechanical venous thromboembolism prophylaxis in theatres- a drive to reduce our carbon footprint	Nash A; Bolton R	2023	74	2	6	0	Anaesthesia	UK	Poole General Hospital	1	3	8	3	0	1	0	0	0	0	0	0	1	1
Sustainable healthcare and environmental life-cycle impacts of disposable supplies: a focus on disposable custom packs	Campion, Nicole; Thiel, Cassandra L; Woods, Noe C; Swanzy, Leah; Landis, Amy E; Bilec, Melissa M	2015	75	2	1	0	Journal of Cleaner Production	USA	12 USA hospitals and 2 Thailand hospitals and 1 non-profit medical supply organization.	3	5	2	1	0	1	1	0	0	1	0	0	1	1
A Life Cycle Assessment of Reusable and Single-Use Central Venous Catheter Insertion Kits	McGain, Forbes; McAlister, Scott; McGavin, Andrew; Story, David	2012	76	2	1	0	Anesthesia & Analgesia	Australia	Western Health, Australia (group of 4 university-affiliated hospitals)	3	1	2	1	0	1	1	0	0	0	0	0	1	1
Financial and environmental costs of reusable and single-use anaesthetic equipment	McGain, F; Story, D; Lim, T; McAlister, S	2017	77	2	1	1	British Journal of Anaesthesia	Australia	Austin Hospital and Western Health Footscray Hospital	3	1	2	1	0	1	1	1	0	0	0	1	1	0
Carbon footprint in flexible ureteroscopy: A comparative study on the environmental impact of reusable and single-use ureteroscopes	Davis, Niall F; McGrath, Shannon; Quinlan, Mark; Jack, Gregory; Lawrentschuk, Nathan; Bolton, Damien M	2018	78	2	1	0	Journal of Endourology	Australia	Austin Hospital, Melbourne	3	1	1	1	0	1	1	0	0	0	0	0	1	1
Environmental impact of plastic IV bags versus reusable glass jars	Stobernack T; Hoeke S; Hennequin T; Verploegen J; Clifton F; Van Zelm R; Brakema E; Hemelaar P; Van Der Hoeven H; Touw H	2022	79	2	1	0	Intensive Care Medicine Experimental	Netherlands	Radboud University Medical Center	3	1	5	1	0	1	0	0	0	0	0	0	0	0
LCA and economic study on the local oxygen supply in Central Europe during the COVID-19 pandemic	Bałys, Mieczysław; Brodawka, Ewelina; Korzeniewska, Anna; Szczurowski, Jakub; Zarębska, Katarzyna	2021	80	2	1	1	Science of the Total Environment	Poland	Hospitals in Poland	2	1	2	1	0	0	0	1	0	0	0	0	1	0
Life cycle assessment of a disposable and a reusable surgery instrument set for spinal fusion surgeries	Leiden, Alexander; Cerdas, Felipe; Noriega, David; Beyerlein, Jörg; Herrmann, Christoph	2020	81	2	1	0	Resources, Conservation & Recycling	Germany	No particular hospital specified	3	1	2	1	0	1	1	1	0	0	1	0	1	0
Life Cycle Analysis of a Pediatric Surgical Kit-A Target to Reduce Operating Room Waste	Lehane, Alison; Sullivan, Gwyneth A; Dunn, Jennifer; Perez, Mallory; Smith, Charesa J; Raval, Mehul V	2024	82	2	1	0	JAMA surgery	USA		3	5	2	2	0	1	0	1	0	0	0	0	1	0
Bacterial contamination and greenhouse gas emissions: A randomised study of reuse versus single-use of infusion-set components for intravenous anaesthesia	Karlsson, Snorri Laxdal; Edman-Wallér, Jon; Gudmundsson, Magni Vidar; Bentzer, Peter; Moller, Per Werner	2024	83	2	1	0	European journal of anaesthesiology	Sweden	Angered Hospital and Alingsa˚s Hospital	1	2	2	1	0	1	0	0	0	0	0	1	1	0
Open Versus Closed Suctioning in Invasively Ventilated Critically Ill Patients for Sustainability of ICU Care: A Life-Cycle Assessment Comparison	Stilma, Willemke; Esmeijer, Andrea; Paulus, Frederique; Frenzel, Tim; Touw, Hugo; Stobernack, Tim	2024	84	2	1	0	Respiratory care	Netherlands	ICU university centers	3	1	2	1	0	1	0	1	0	0	0	0	0	1
Comparative carbon footprint and environmental impact of biodegradable pancreatic stent versus conventional plastic stent usage in ERCP	Schneider, D.; Knox, C.; Asmat, H.; Arefin, A. R.; Joshi, D.; Hayee, B.; Webster, G.	2024	85	2	1	0	Endoscopy	UK		2	1	1	3	0	0	0	0	0	0	0	0	0	1
Environmental and financial impacts of perioperative paracetamol use: a multicentre international life-cycle assessment	Davies, Jessica F.; McAlister, Scott; Eckelman, Matthew J.; McGain, Forbes; Seglenieks, Richard; Gutman, Elena N.; Groome, Jonathan; Palipane, Natasha; Latoff, Katherine; Nielsen, Dominic; Sherman, Jodi D.	2024	86	2	1	1	British journal of anaesthesia	USA, UK, Australia	26 hospitals audited in the USA, UK, and Australia	2	1	2	1	0	1	1	0	0	0	0	0	1	0
Environmental impact of pressurised metered dose inhalers versus dry powder and soft mist inhalers at a tertiary Melbourne hospital	Cushnahan, Aiden; Leaver, Benjamin; Dunne, Ben; Allman, Jacqui; Rees, Megan	2024	87	2	1	0	Internal Medicine Journal	Australia	Royal Melbourne Hospital	2	1	1	1	0	0	0	0	0	0	0	0	1	0
Environmental impact of intravenous versus oral administration materials for acetaminophen and ketoprofen in a French university hospital: an eco-audit study using a life cycle analysis	Bouvet, Lionel; Juif-Clément, Manon; Bréant, Valentine; Zieleskiewicz, Laurent; Lê, Minh Quyen; Cottinet, Pierre Jean	2024	88	2	1	0	Canadian journal of anaesthesia	France	Lyon University Hospital	1	2	2	1	0	1	0	0	0	0	0	0	1	0
Effect of alternative dosing strategies of pembrolizumab and nivolumab on health-care emissions in the Netherlands: a carbon footprint analysis	Malmberg, Ruben; Loosveld, Jurrien H; Schilte, Hans-Peter; Burdorf, Alex; van Leeuwen, Roelof W F	2024	89	2	1	0	The Lancet. Planetary health	Netherlands	Erasmus MC Cancer Institute in Rotterdam,	1	2	2	1	1	1	0	1	0	0	0	0	1	1
Instrument and Supply Variability: An Opportunity to Reduce the Carbon Footprint of the Operating Room	Sathe, Tejas S.; Sorrentino, Thomas A.; Wang, Kaiyi; Yap, Ava; Wang, Jaeyun Jane; Matthys, Madeline; Yin, Raymond; Alseidi, Adnan; Lee, Hanmin; Gandhi, Seema	2024	90	2	1	0	The Journal of surgical research	USA	hospital site of a major western US academic medical center.	1	1	1	1	0	1	0	1	0	1	1	0	0	0
The green operating room: Simple changes to reduce cost and our carbon footprint	Wormer, Blair A; Augenstein, Vedra A; Carpenter, Christin L; Burton, Patrick V; Yokeley, William T; Prabhu, Ajita S; Harris, Beth; Norton, Sujatha; Klima, David A; Lincourt, Amy E; Heniford, B Todd	2013	91	3	4	0	The American Surgeon	USA	Carolinas Medical Center in Charlotte, North Carolina	1	3	8	1	0	1	0	1	0	0	0	0	1	1
Green Surgery: Save the Suture, Save the Future	Ong, C S; Rahman, K R; Saqib, M W; Jesudason, E	2023	92	3	8	1	British Journal of Surgery	UK	District General Hospital. Name not mentioned.	1	3	8	3	0	1	0	0	1	0	1	0	0	0
Eco-audit of conventional heart surgery procedures	Grinberg, Daniel; Buzzi, Rémi; Pozzi, Matteo; Schweizer, Rémi; Capsal, Jean-Fabien; Thinot, Bergamotte; Quyen Le, Minh; Obadia, Jean-Francois; Cottinet, Pierre-Jean	2021	93	3	8	0	European Journal of Cardio-Thoracic Surgery	France	Lyon University Hospital	1	5	1	1	0	1	0	1	0	0	1	1	1	0
Healthcare-related carbon footprinting-lower impact of a coronary stenting compared to a coronary surgery pathway	Sack, Fabian; Irwin, Amanda; van der Zalm, Raymond; Ho, Loraine; Celermajer, Danielle J.; Celermajer, David S.	2024	94	3	3	0	Frontiers in public health	Australia	Hospital, Sidney	1	2	7	1	1	1	0	1	0	1	1	0	1	0
The Environmental Impact of Vascular Surgery: An Audit of Physical Waste and Fluoroscopy Energy Consumption Within Operating Rooms	Pasha, Omar Moussa; Ebertz, David P.; Rowe, Aidan; Harvey, Alexander; Turk, David; Bose, Saideep; Williams, Michael S.; Wittgen, Catherine; Han, David; Smeds, Matthew R.	2024	95	3	8	0	Journal of Vascular Surgery	USA	University Hospitals Cleveland Medical Center, Cleveland,	1	1	1	3	0	1	0	1	0	0	1	0	0	1
Carbon Footprint of Elective Endovascular Abdominal Aortic Aneurysm Repair	Sénémaud, Jean; Gouel-Chéron, Aurélie; Tesmoingt, Chloé; Barret, Eliza; Montravers, Philippe; Castier, Yves	2023	96	3	8	0	European journal of vascular and endovascular surgery	France	Bichat University Hospital, Paris,	1	5	4	2	1	1	0	1	0	0	1	0	0	0
What Is the Carbon Footprint of Adult Spinal Deformity Surgery?	Nakarai, Hiroyuki; Kwas, Cole; Mai, Eric; Singh, Nishtha; Zhang, Bo; Clohisy, John C.; Merrill, Robert K.; Pajak, Anthony; Du, Jerry; Kazarian, Gregory S.; Kaidi, Austin C.; Samuel, Justin T.; Qureshi, Sheeraz; Cunningham, Matthew E.; Lovecchio, Francis C.; Kim, Han Jo	2024	97	3	8	0	Journal of clinical medicine	USA	Hospital for Special Surgery, New York,	2	2	2	1	1	1	1	1	1	0	1	0	0	0
Environmental Impact of Minimally Invasive Surgery in the United States: An Estimate of the Carbon Dioxide Footprint	Power, Nicholas E; Silberstein, Jonathan L; Ghoneim, Tarek P; Guillonneau, Bertrand; Touijer, Karim A	2012	98	3	8	0	Journal of Endourology	USA	Operating Room Service of Memorial Sloan-Kettering Cancer Center, New York.	2	5	3	1	0	1	0	1	0	0	1	0	1	1
Environmental impact of Mohs surgery and measures to reduce our carbon footprint in dermatological surgery	Wernham, A; Patel, A; Sharma, A; Varma, S	2019	99	3	8	0	British Journal of Dermatology	UK	Nottingham Treatment Centre.	3	5	1	3	0	1	0	1	0	0	1	0	0	0
														0	0	0	0	0	0	0	0	0	0
														0	0	0	0	0	0	0	0	0	0
														0	0	0	0	0	0	0	0	0	0
														0	0	0	0	0	0	0	0	0	0
														0	0	0	0	0	0	0	0	0	0
														0	0	0	0	0	0	0	0	0	0
														0	0	0	0	0	0	0	0	0	0
														0	0	0	0	0	0	0	0	0	0
														0	0	0	0	0	0	0	0	0	0
														0	0	0	0	0	0	0	0	0	0
														0	0	0	0	0	0	0	0	0	0
														0	0	0	0	0	0	0	0	0	0
														0	0	0	0	0	0	0	0	0	0
														0	0	0	0	0	0	0	0	0	0
														0	0	0	0	0	0	0	0	0	0
														0	0	0	0	0	0	0	0	0	0
														0	0	0	0	0	0	0	0	0	0
														0	0	0	0	0	0	0	0	0	0
														0	0	0	0	0	0	0	0	0	0
														0	0	0	0	0	0	0	0	0	0
														0	0	0	0	0	0	0	0	0	0
														0	0	0	0	0	0	0	0	0	0
														0	0	0	0	0	0	0	0	0	0
														0	0	0	0	0	0	0	0	0	0
														0	0	0	0	0	0	0	0	0	0
														0	0	0	0	0	0	0	0	0	0
														0	0	0	0	0	0	0	0	0	0
														0	0	0	0	0	0	0	0	0	0
														0	0	0	0	0	0	0	0	0	0
														0	0	0	0	0	0	0	0	0	0
														0	0	0	0	0	0	0	0	0	0
														0	0	0	0	0	0	0	0	0	0
														0	0	0	0	0	0	0	0	0	0
														0	0	0	0	0	0	0	0	0	0
														0	0	0	0	0	0	0	0	0	0
														0	0	0	0	0	0	0	0	0	0
														0	0	0	0	0	0	0	0	0	0
														0	0	0	0	0	0	0	0	0	0
														0	0	0	0	0	0	0	0	0	0
														0	0	0	0	0	0	0	0	0	0
														0	0	0	0	0	0	0	0	0	0
														0	0	0	0	0	0	0	0	0	0
														0	0	0	0	0	0	0	0	0	0
														0	0	0	0	0	0	0	0	0	0
														0	0	0	0	0	0	0	0	0	0
														0	0	0	0	0	0	0	0	0	0
														0	0	0	0	0	0	0	0	0	0
														0	0	0	0	0	0	0	0	0	0
														0	0	0	0	0	0	0	0	0	0
														0	0	0	0	0	0	0	0	0	0
														0	0	0	0	0	0	0	0	0	0
														0	0	0	0	0	0	0	0	0	0
														0	0	0	0	0	0	0	0	0	0
														0	0	0	0	0	0	0	0	0	0
														0	0	0	0	0	0	0	0	0	0
														0	0	0	0	0	0	0	0	0	0
														0	0	0	0	0	0	0	0	0	0
														0	0	0	0	0	0	0	0	0	0
														0	0	0	0	0	0	0	0	0	0
														0	0	0	0	0	0	0	0	0	0
														0	0	0	0	0	0	0	0	0	0
														0	0	0	0	0	0	0	0	0	0
														0	0	0	0	0	0	0	0	0	0
														0	0	0	0	0	0	0	0	0	0
														0	0	0	0	0	0	0	0	0	0
														0	0	0	0	0	0	0	0	0	0
														0	0	0	0	0	0	0	0	0	0
														0	0	0	0	0	0	0	0	0	0
														0	0	0	0	0	0	0	0	0	0
														0	0	0	0	0	0	0	0	0	0
														0	0	0	0	0	0	0	0	0	0
														0	0	0	0	0	0	0	0	0	0
														0	0	0	0	0	0	0	0	0	0
														0	0	0	0	0	0	0	0	0	0
														0	0	0	0	0	0	0	0	0	0
														0	0	0	0	0	0	0	0	0	0
														0	0	0	0	0	0	0	0	0	0
														0	0	0	0	0	0	0	0	0	0
														0	0	0	0	0	0	0	0	0	0
														0	0	0	0	0	0	0	0	0	0
														0	0	0	0	0	0	0	0	0	0
														0	0	0	0	0	0	0	0	0	0
														0	0	0	0	0	0	0	0	0	0
														0	0	0	0	0	0	0	0	0	0
														0	0	0	0	0	0	0	0	0	0
														0	0	0	0	0	0	0	0	0	0
														0	0	0	0	0	0	0	0	0	0
														0	0	0	0	0	0	0	0	0	0
														0	0	0	0	0	0	0	0	0	0
														0	0	0	0	0	0	0	0	0	0
														0	0	0	0	0	0	0	0	0	0
														0	0	0	0	0	0	0	0	0	0
														0	0	0	0	0	0	0	0	0	0
														0	0	0	0	0	0	0	0	0	0
														0	0	0	0	0	0	0	0	0	0
														0	0	0	0	0	0	0	0	0	0
														0	0	0	0	0	0	0	0	0	0
														0	0	0	0	0	0	0	0	0	0
														0	0	0	0	0	0	0	0	0	0
														0	0	0	0	0	0	0	0	0	0
														0	0	0	0	0	0	0	0	0	0
														0	0	0	0	0	0	0	0	0	0
														0	0	0	0	0	0	0	0	0	0
														0	0	0	0	0	0	0	0	0	0
														0	0	0	0	0	0	0	0	0	0
														0	0	0	0	0	0	0	0	0	0
														0	0	0	0	0	0	0	0	0	0
														0	0	0	0	0	0	0	0	0	0
														0	0	0	0	0	0	0	0	0	0
														0	0	0	0	0	0	0	0	0	0
														0	0	0	0	0	0	0	0	0	0
														0	0	0	0	0	0	0	0	0	0
														0	0	0	0	0	0	0	0	0	0
														0	0	0	0	0	0	0	0	0	0
														0	0	0	0	0	0	0	0	0	0
														0	0	0	0	0	0	0	0	0	0
														0	0	0	0	0	0	0	0	0	0
														0	0	0	0	0	0	0	0	0	0
														0	0	0	0	0	0	0	0	0	0
														0	0	0	0	0	0	0	0	0	0
														0	0	0	0	0	0	0	0	0	0
														0	0	0	0	0	0	0	0	0	0
														0	0	0	0	0	0	0	0	0	0
														0	0	0	0	0	0	0	0	0	0
														0	0	0	0	0	0	0	0	0	0
														0	0	0	0	0	0	0	0	0	0
														0	0	0	0	0	0	0	0	0	0
														0	0	0	0	0	0	0	0	0	0
														0	0	0	0	0	0	0	0	0	0
														0	0	0	0	0	0	0	0	0	0
														0	0	0	0	0	0	0	0	0	0
														0	0	0	0	0	0	0	0	0	0
														0	0	0	0	0	0	0	0	0	0
														0	0	0	0	0	0	0	0	0	0
														0	0	0	0	0	0	0	0	0	0
														0	0	0	0	0	0	0	0	0	0
														0	0	0	0	0	0	0	0	0	0
														0	0	0	0	0	0	0	0	0	0
														0	0	0	0	0	0	0	0	0	0
														0	0	0	0	0	0	0	0	0	0
														0	0	0	0	0	0	0	0	0	0
														0	0	0	0	0	0	0	0	0	0
														0	0	0	0	0	0	0	0	0	0
														0	0	0	0	0	0	0	0	0	0
														0	0	0	0	0	0	0	0	0	0
														0	0	0	0	0	0	0	0	0	0
														0	0	0	0	0	0	0	0	0	0
														0	0	0	0	0	0	0	0	0	0
														0	0	0	0	0	0	0	0	0	0
														0	0	0	0	0	0	0	0	0	0
														0	0	0	0	0	0	0	0	0	0
														0	0	0	0	0	0	0	0	0	0
														0	0	0	0	0	0	0	0	0	0
														0	0	0	0	0	0	0	0	0	0
														0	0	0	0	0	0	0	0	0	0
														0	0	0	0	0	0	0	0	0	0
														0	0	0	0	0	0	0	0	0	0
														0	0	0	0	0	0	0	0	0	0
														0	0	0	0	0	0	0	0	0	0
														0	0	0	0	0	0	0	0	0	0
														0	0	0	0	0	0	0	0	0	0
														0	0	0	0	0	0	0	0	0	0
														0	0	0	0	0	0	0	0	0	0
														0	0	0	0	0	0	0	0	0	0
														0	0	0	0	0	0	0	0	0	0
														0	0	0	0	0	0	0	0	0	0
														0	0	0	0	0	0	0	0	0	0
														0	0	0	0	0	0	0	0	0	0
														0	0	0	0	0	0	0	0	0	0
														0	0	0	0	0	0	0	0	0	0
														0	0	0	0	0	0	0	0	0	0
														0	0	0	0	0	0	0	0	0	0
														0	0	0	0	0	0	0	0	0	0
														0	0	0	0	0	0	0	0	0	0
														0	0	0	0	0	0	0	0	0	0
														0	0	0	0	0	0	0	0	0	0
														0	0	0	0	0	0	0	0	0	0
														0	0	0	0	0	0	0	0	0	0
														0	0	0	0	0	0	0	0	0	0
														0	0	0	0	0	0	0	0	0	0
														0	0	0	0	0	0	0	0	0	0
														0	0	0	0	0	0	0	0	0	0
														0	0	0	0	0	0	0	0	0	0
														0	0	0	0	0	0	0	0	0	0
														0	0	0	0	0	0	0	0	0	0
														0	0	0	0	0	0	0	0	0	0
														0	0	0	0	0	0	0	0	0	0
														0	0	0	0	0	0	0	0	0	0
														0	0	0	0	0	0	0	0	0	0
														0	0	0	0	0	0	0	0	0	0
														0	0	0	0	0	0	0	0	0	0
														0	0	0	0	0	0	0	0	0	0
														0	0	0	0	0	0	0	0	0	0
														0	0	0	0	0	0	0	0	0	0
														0	0	0	0	0	0	0	0	0	0
														0	0	0	0	0	0	0	0	0	0
														0	0	0	0	0	0	0	0	0	0
														0	0	0	0	0	0	0	0	0	0
														0	0	0	0	0	0	0	0	0	0
														0	0	0	0	0	0	0	0	0	0
														0	0	0	0	0	0	0	0	0	0
														0	0	0	0	0	0	0	0	0	0
														0	0	0	0	0	0	0	0	0	0
														0	0	0	0	0	0	0	0	0	0
														0	0	0	0	0	0	0	0	0	0
														0	0	0	0	0	0	0	0	0	0
														0	0	0	0	0	0	0	0	0	0
														0	0	0	0	0	0	0	0	0	0
														0	0	0	0	0	0	0	0	0	0
														0	0	0	0	0	0	0	0	0	0
														0	0	0	0	0	0	0	0	0	0
														0	0	0	0	0	0	0	0	0	0
														0	0	0	0	0	0	0	0	0	0
														0	0	0	0	0	0	0	0	0	0
														0	0	0	0	0	0	0	0	0	0
														0	0	0	0	0	0	0	0	0	0
														0	0	0	0	0	0	0	0	0	0
														0	0	0	0	0	0	0	0	0	0
														0	0	0	0	0	0	0	0	0	0
														0	0	0	0	0	0	0	0	0	0
														0	0	0	0	0	0	0	0	0	0
														0	0	0	0	0	0	0	0	0	0
														0	0	0	0	0	0	0	0	0	0
														0	0	0	0	0	0	0	0	0	0
														0	0	0	0	0	0	0	0	0	0
														0	0	0	0	0	0	0	0	0	0
														0	0	0	0	0	0	0	0	0	0
														0	0	0	0	0	0	0	0	0	0
														0	0	0	0	0	0	0	0	0	0
														0	0	0	0	0	0	0	0	0	0
														0	0	0	0	0	0	0	0	0	0
														0	0	0	0	0	0	0	0	0	0
														0	0	0	0	0	0	0	0	0	0
														0	0	0	0	0	0	0	0	0	0
														0	0	0	0	0	0	0	0	0	0
														0	0	0	0	0	0	0	0	0	0
														0	0	0	0	0	0	0	0	0	0
														0	0	0	0	0	0	0	0	0	0
														0	0	0	0	0	0	0	0	0	0
														0	0	0	0	0	0	0	0	0	0
														0	0	0	0	0	0	0	0	0	0
														0	0	0	0	0	0	0	0	0	0
														0	0	0	0	0	0	0	0	0	0
														0	0	0	0	0	0	0	0	0	0
														0	0	0	0	0	0	0	0	0	0
														0	0	0	0	0	0	0	0	0	0
														0	0	0	0	0	0	0	0	0	0
														0	0	0	0	0	0	0	0	0	0
														0	0	0	0	0	0	0	0	0	0
														0	0	0	0	0	0	0	0	0	0
														0	0	0	0	0	0	0	0	0	0
														0	0	0	0	0	0	0	0	0	0
														0	0	0	0	0	0	0	0	0	0
														0	0	0	0	0	0	0	0	0	0
														0	0	0	0	0	0	0	0	0	0
														0	0	0	0	0	0	0	0	0	0
														0	0	0	0	0	0	0	0	0	0
														0	0	0	0	0	0	0	0	0	0
														0	0	0	0	0	0	0	0	0	0
														0	0	0	0	0	0	0	0	0	0
														0	0	0	0	0	0	0	0	0	0
														0	0	0	0	0	0	0	0	0	0
														0	0	0	0	0	0	0	0	0	0
														0	0	0	0	0	0	0	0	0	0
														0	0	0	0	0	0	0	0	0	0
														0	0	0	0	0	0	0	0	0	0
														0	0	0	0	0	0	0	0	0	0
														0	0	0	0	0	0	0	0	0	0
														0	0	0	0	0	0	0	0	0	0
														0	0	0	0	0	0	0	0	0	0
														0	0	0	0	0	0	0	0	0	0
														0	0	0	0	0	0	0	0	0	0
														0	0	0	0	0	0	0	0	0	0
														0	0	0	0	0	0	0	0	0	0
														0	0	0	0	0	0	0	0	0	0
														0	0	0	0	0	0	0	0	0	0
														0	0	0	0	0	0	0	0	0	0
														0	0	0	0	0	0	0	0	0	0
														0	0	0	0	0	0	0	0	0	0
														0	0	0	0	0	0	0	0	0	0
														0	0	0	0	0	0	0	0	0	0
														0	0	0	0	0	0	0	0	0	0
														0	0	0	0	0	0	0	0	0	0
														0	0	0	0	0	0	0	0	0	0
														0	0	0	0	0	0	0	0	0	0
														0	0	0	0	0	0	0	0	0	0
														0	0	0	0	0	0	0	0	0	0
														0	0	0	0	0	0	0	0	0	0
														0	0	0	0	0	0	0	0	0	0
														0	0	0	0	0	0	0	0	0	0
														0	0	0	0	0	0	0	0	0	0
														0	0	0	0	0	0	0	0	0	0
														0	0	0	0	0	0	0	0	0	0
														0	0	0	0	0	0	0	0	0	0
														0	0	0	0	0	0	0	0	0	0
														0	0	0	0	0	0	0	0	0	0
														0	0	0	0	0	0	0	0	0	0
														0	0	0	0	0	0	0	0	0	0
														0	0	0	0	0	0	0	0	0	0
														0	0	0	0	0	0	0	0	0	0
														0	0	0	0	0	0	0	0	0	0
														0	0	0	0	0	0	0	0	0	0
														0	0	0	0	0	0	0	0	0	0
														0	0	0	0	0	0	0	0	0	0
														0	0	0	0	0	0	0	0	0	0
														0	0	0	0	0	0	0	0	0	0
														0	0	0	0	0	0	0	0	0	0
														0	0	0	0	0	0	0	0	0	0
														0	0	0	0	0	0	0	0	0	0
														0	0	0	0	0	0	0	0	0	0
														0	0	0	0	0	0	0	0	0	0
														0	0	0	0	0	0	0	0	0	0
														0	0	0	0	0	0	0	0	0	0
														0	0	0	0	0	0	0	0	0	0
														0	0	0	0	0	0	0	0	0	0
														0	0	0	0	0	0	0	0	0	0
														0	0	0	0	0	0	0	0	0	0
														0	0	0	0	0	0	0	0	0	0
														0	0	0	0	0	0	0	0	0	0
														0	0	0	0	0	0	0	0	0	0
														0	0	0	0	0	0	0	0	0	0
														0	0	0	0	0	0	0	0	0	0
														0	0	0	0	0	0	0	0	0	0
														0	0	0	0	0	0	0	0	0	0
														0	0	0	0	0	0	0	0	0	0
														0	0	0	0	0	0	0	0	0	0
														0	0	0	0	0	0	0	0	0	0
														0	0	0	0	0	0	0	0	0	0
														0	0	0	0	0	0	0	0	0	0
														0	0	0	0	0	0	0	0	0	0
														0	0	0	0	0	0	0	0	0	0
														0	0	0	0	0	0	0	0	0	0
														0	0	0	0	0	0	0	0	0	0
														0	0	0	0	0	0	0	0	0	0
														0	0	0	0	0	0	0	0	0	0
														0	0	0	0	0	0	0	0	0	0
														0	0	0	0	0	0	0	0	0	0
														0	0	0	0	0	0	0	0	0	0
														0	0	0	0	0	0	0	0	0	0
														0	0	0	0	0	0	0	0	0	0
														0	0	0	0	0	0	0	0	0	0
														0	0	0	0	0	0	0	0	0	0
														0	0	0	0	0	0	0	0	0	0
														0	0	0	0	0	0	0	0	0	0
														0	0	0	0	0	0	0	0	0	0
														0	0	0	0	0	0	0	0	0	0
														0	0	0	0	0	0	0	0	0	0
														0	0	0	0	0	0	0	0	0	0
														0	0	0	0	0	0	0	0	0	0
														0	0	0	0	0	0	0	0	0	0
														0	0	0	0	0	0	0	0	0	0
														0	0	0	0	0	0	0	0	0	0
														0	0	0	0	0	0	0	0	0	0
														0	0	0	0	0	0	0	0	0	0
														0	0	0	0	0	0	0	0	0	0
														0	0	0	0	0	0	0	0	0	0
														0	0	0	0	0	0	0	0	0	0
														0	0	0	0	0	0	0	0	0	0
														0	0	0	0	0	0	0	0	0	0
														0	0	0	0	0	0	0	0	0	0
														0	0	0	0	0	0	0	0	0	0
														0	0	0	0	0	0	0	0	0	0
														0	0	0	0	0	0	0	0	0	0
														0	0	0	0	0	0	0	0	0	0
														0	0	0	0	0	0	0	0	0	0
														0	0	0	0	0	0	0	0	0	0
														0	0	0	0	0	0	0	0	0	0
														0	0	0	0	0	0	0	0	0	0
														0	0	0	0	0	0	0	0	0	0
														0	0	0	0	0	0	0	0	0	0
														0	0	0	0	0	0	0	0	0	0
														0	0	0	0	0	0	0	0	0	0
														0	0	0	0	0	0	0	0	0	0
														0	0	0	0	0	0	0	0	0	0
														0	0	0	0	0	0	0	0	0	0
														0	0	0	0	0	0	0	0	0	0
														0	0	0	0	0	0	0	0	0	0
														0	0	0	0	0	0	0	0	0	0
														0	0	0	0	0	0	0	0	0	0
														0	0	0	0	0	0	0	0	0	0
														0	0	0	0	0	0	0	0	0	0
														0	0	0	0	0	0	0	0	0	0
														0	0	0	0	0	0	0	0	0	0
														0	0	0	0	0	0	0	0	0	0
														0	0	0	0	0	0	0	0	0	0
														0	0	0	0	0	0	0	0	0	0
														0	0	0	0	0	0	0	0	0	0
														0	0	0	0	0	0	0	0	0	0
														0	0	0	0	0	0	0	0	0	0
														0	0	0	0	0	0	0	0	0	0
														0	0	0	0	0	0	0	0	0	0
														0	0	0	0	0	0	0	0	0	0
														0	0	0	0	0	0	0	0	0	0
														0	0	0	0	0	0	0	0	0	0
														0	0	0	0	0	0	0	0	0	0
														0	0	0	0	0	0	0	0	0	0
														0	0	0	0	0	0	0	0	0	0
														0	0	0	0	0	0	0	0	0	0
														0	0	0	0	0	0	0	0	0	0
														0	0	0	0	0	0	0	0	0	0
														0	0	0	0	0	0	0	0	0	0
														0	0	0	0	0	0	0	0	0	0
														0	0	0	0	0	0	0	0	0	0
														0	0	0	0	0	0	0	0	0	0
														0	0	0	0	0	0	0	0	0	0
														0	0	0	0	0	0	0	0	0	0
														0	0	0	0	0	0	0	0	0	0
														0	0	0	0	0	0	0	0	0	0
														0	0	0	0	0	0	0	0	0	0
														0	0	0	0	0	0	0	0	0	0
														0	0	0	0	0	0	0	0	0	0
														0	0	0	0	0	0	0	0	0	0
														0	0	0	0	0	0	0	0	0	0
														0	0	0	0	0	0	0	0	0	0
														0	0	0	0	0	0	0	0	0	0
														0	0	0	0	0	0	0	0	0	0
														0	0	0	0	0	0	0	0	0	0
														0	0	0	0	0	0	0	0	0	0
														0	0	0	0	0	0	0	0	0	0
														0	0	0	0	0	0	0	0	0	0
														0	0	0	0	0	0	0	0	0	0
														0	0	0	0	0	0	0	0	0	0
														0	0	0	0	0	0	0	0	0	0
														0	0	0	0	0	0	0	0	0	0
														0	0	0	0	0	0	0	0	0	0
														0	0	0	0	0	0	0	0	0	0
														0	0	0	0	0	0	0	0	0	0
														0	0	0	0	0	0	0	0	0	0
														0	0	0	0	0	0	0	0	0	0
														0	0	0	0	0	0	0	0	0	0
														0	0	0	0	0	0	0	0	0	0
														0	0	0	0	0	0	0	0	0	0
														0	0	0	0	0	0	0	0	0	0
														0	0	0	0	0	0	0	0	0	0
														0	0	0	0	0	0	0	0	0	0
														0	0	0	0	0	0	0	0	0	0
														0	0	0	0	0	0	0	0	0	0
														0	0	0	0	0	0	0	0	0	0
														0	0	0	0	0	0	0	0	0	0
														0	0	0	0	0	0	0	0	0	0
														0	0	0	0	0	0	0	0	0	0
														0	0	0	0	0	0	0	0	0	0
														0	0	0	0	0	0	0	0	0	0
														0	0	0	0	0	0	0	0	0	0
														0	0	0	0	0	0	0	0	0	0
														0	0	0	0	0	0	0	0	0	0
														0	0	0	0	0	0	0	0	0	0
														0	0	0	0	0	0	0	0	0	0
														0	0	0	0	0	0	0	0	0	0
														0	0	0	0	0	0	0	0	0	0
														0	0	0	0	0	0	0	0	0	0
														0	0	0	0	0	0	0	0	0	0
														0	0	0	0	0	0	0	0	0	0
														0	0	0	0	0	0	0	0	0	0
														0	0	0	0	0	0	0	0	0	0
														0	0	0	0	0	0	0	0	0	0
														0	0	0	0	0	0	0	0	0	0
														0	0	0	0	0	0	0	0	0	0
														0	0	0	0	0	0	0	0	0	0
														0	0	0	0	0	0	0	0	0	0
														0	0	0	0	0	0	0	0	0	0
														0	0	0	0	0	0	0	0	0	0
														0	0	0	0	0	0	0	0	0	0
														0	0	0	0	0	0	0	0	0	0
														0	0	0	0	0	0	0	0	0	0
														0	0	0	0	0	0	0	0	0	0
														0	0	0	0	0	0	0	0	0	0
														0	0	0	0	0	0	0	0	0	0
														0	0	0	0	0	0	0	0	0	0
														0	0	0	0	0	0	0	0	0	0
														0	0	0	0	0	0	0	0	0	0
														0	0	0	0	0	0	0	0	0	0
														0	0	0	0	0	0	0	0	0	0
														0	0	0	0	0	0	0	0	0	0
														0	0	0	0	0	0	0	0	0	0
														0	0	0	0	0	0	0	0	0	0
														0	0	0	0	0	0	0	0	0	0
														0	0	0	0	0	0	0	0	0	0
														0	0	0	0	0	0	0	0	0	0
														0	0	0	0	0	0	0	0	0	0
														0	0	0	0	0	0	0	0	0	0
														0	0	0	0	0	0	0	0	0	0
														0	0	0	0	0	0	0	0	0	0
														0	0	0	0	0	0	0	0	0	0
														0	0	0	0	0	0	0	0	0	0
														0	0	0	0	0	0	0	0	0	0
														0	0	0	0	0	0	0	0	0	0
														0	0	0	0	0	0	0	0	0	0
														0	0	0	0	0	0	0	0	0	0
														0	0	0	0	0	0	0	0	0	0
														0	0	0	0	0	0	0	0	0	0
														0	0	0	0	0	0	0	0	0	0
														0	0	0	0	0	0	0	0	0	0
														0	0	0	0	0	0	0	0	0	0
														0	0	0	0	0	0	0	0	0	0
														0	0	0	0	0	0	0	0	0	0
														0	0	0	0	0	0	0	0	0	0
														0	0	0	0	0	0	0	0	0	0
														0	0	0	0	0	0	0	0	0	0
														0	0	0	0	0	0	0	0	0	0
														0	0	0	0	0	0	0	0	0	0
														0	0	0	0	0	0	0	0	0	0
														0	0	0	0	0	0	0	0	0	0
														0	0	0	0	0	0	0	0	0	0
														0	0	0	0	0	0	0	0	0	0
														0	0	0	0	0	0	0	0	0	0
														0	0	0	0	0	0	0	0	0	0
														0	0	0	0	0	0	0	0	0	0
														0	0	0	0	0	0	0	0	0	0
														0	0	0	0	0	0	0	0	0	0
														0	0	0	0	0	0	0	0	0	0
														0	0	0	0	0	0	0	0	0	0
														0	0	0	0	0	0	0	0	0	0
														0	0	0	0	0	0	0	0	0	0
														0	0	0	0	0	0	0	0	0	0
														0	0	0	0	0	0	0	0	0	0
														0	0	0	0	0	0	0	0	0	0
														0	0	0	0	0	0	0	0	0	0
														0	0	0	0	0	0	0	0	0	0
														0	0	0	0	0	0	0	0	0	0
														0	0	0	0	0	0	0	0	0	0
														0	0	0	0	0	0	0	0	0	0
														0	0	0	0	0	0	0	0	0	0
														0	0	0	0	0	0	0	0	0	0
														0	0	0	0	0	0	0	0	0	0
														0	0	0	0	0	0	0	0	0	0
														0	0	0	0	0	0	0	0	0	0
														0	0	0	0	0	0	0	0	0	0
														0	0	0	0	0	0	0	0	0	0
														0	0	0	0	0	0	0	0	0	0
														0	0	0	0	0	0	0	0	0	0
														0	0	0	0	0	0	0	0	0	0
														0	0	0	0	0	0	0	0	0	0
														0	0	0	0	0	0	0	0	0	0
														0	0	0	0	0	0	0	0	0	0
														0	0	0	0	0	0	0	0	0	0
														0	0	0	0	0	0	0	0	0	0
														0	0	0	0	0	0	0	0	0	0
														0	0	0	0	0	0	0	0	0	0
														0	0	0	0	0	0	0	0	0	0
														0	0	0	0	0	0	0	0	0	0
														0	0	0	0	0	0	0	0	0	0
														0	0	0	0	0	0	0	0	0	0
														0	0	0	0	0	0	0	0	0	0
														0	0	0	0	0	0	0	0	0	0
														0	0	0	0	0	0	0	0	0	0
														0	0	0	0	0	0	0	0	0	0
														0	0	0	0	0	0	0	0	0	0
														0	0	0	0	0	0	0	0	0	0
														0	0	0	0	0	0	0	0	0	0
														0	0	0	0	0	0	0	0	0	0
														0	0	0	0	0	0	0	0	0	0
														0	0	0	0	0	0	0	0	0	0
														0	0	0	0	0	0	0	0	0	0
														0	0	0	0	0	0	0	0	0	0
														0	0	0	0	0	0	0	0	0	0
														0	0	0	0	0	0	0	0	0	0
														0	0	0	0	0	0	0	0	0	0
														0	0	0	0	0	0	0	0	0	0
														0	0	0	0	0	0	0	0	0	0
														0	0	0	0	0	0	0	0	0	0
														0	0	0	0	0	0	0	0	0	0
														0	0	0	0	0	0	0	0	0	0
														0	0	0	0	0	0	0	0	0	0
														0	0	0	0	0	0	0	0	0	0
														0	0	0	0	0	0	0	0	0	0
														0	0	0	0	0	0	0	0	0	0
														0	0	0	0	0	0	0	0	0	0
														0	0	0	0	0	0	0	0	0	0
														0	0	0	0	0	0	0	0	0	0
														0	0	0	0	0	0	0	0	0	0
														0	0	0	0	0	0	0	0	0	0
														0	0	0	0	0	0	0	0	0	0
														0	0	0	0	0	0	0	0	0	0
														0	0	0	0	0	0	0	0	0	0
														0	0	0	0	0	0	0	0	0	0
														0	0	0	0	0	0	0	0	0	0
														0	0	0	0	0	0	0	0	0	0
														0	0	0	0	0	0	0	0	0	0
														0	0	0	0	0	0	0	0	0	0
														0	0	0	0	0	0	0	0	0	0
														0	0	0	0	0	0	0	0	0	0
														0	0	0	0	0	0	0	0	0	0
														0	0	0	0	0	0	0	0	0	0
														0	0	0	0	0	0	0	0	0	0
														0	0	0	0	0	0	0	0	0	0
														0	0	0	0	0	0	0	0	0	0
														0	0	0	0	0	0	0	0	0	0
														0	0	0	0	0	0	0	0	0	0
														0	0	0	0	0	0	0	0	0	0
														0	0	0	0	0	0	0	0	0	0
														0	0	0	0	0	0	0	0	0	0
														0	0	0	0	0	0	0	0	0	0
														0	0	0	0	0	0	0	0	0	0
														0	0	0	0	0	0	0	0	0	0
														0	0	0	0	0	0	0	0	0	0
														0	0	0	0	0	0	0	0	0	0
														0	0	0	0	0	0	0	0	0	0
														0	0	0	0	0	0	0	0	0	0
														0	0	0	0	0	0	0	0	0	0
														0	0	0	0	0	0	0	0	0	0
														0	0	0	0	0	0	0	0	0	0
														0	0	0	0	0	0	0	0	0	0
														0	0	0	0	0	0	0	0	0	0
														0	0	0	0	0	0	0	0	0	0
														0	0	0	0	0	0	0	0	0	0
														0	0	0	0	0	0	0	0	0	0
														0	0	0	0	0	0	0	0	0	0
														0	0	0	0	0	0	0	0	0	0
														0	0	0	0	0	0	0	0	0	0
														0	0	0	0	0	0	0	0	0	0
														0	0	0	0	0	0	0	0	0	0
														0	0	0	0	0	0	0	0	0	0
														0	0	0	0	0	0	0	0	0	0
														0	0	0	0	0	0	0	0	0	0
														0	0	0	0	0	0	0	0	0	0
														0	0	0	0	0	0	0	0	0	0
														0	0	0	0	0	0	0	0	0	0
														0	0	0	0	0	0	0	0	0	0
														0	0	0	0	0	0	0	0	0	0
														0	0	0	0	0	0	0	0	0	0
														0	0	0	0	0	0	0	0	0	0
														0	0	0	0	0	0	0	0	0	0
														0	0	0	0	0	0	0	0	0	0
														0	0	0	0	0	0	0	0	0	0
														0	0	0	0	0	0	0	0	0	0
														0	0	0	0	0	0	0	0	0	0
														0	0	0	0	0	0	0	0	0	0
														0	0	0	0	0	0	0	0	0	0
														0	0	0	0	0	0	0	0	0	0
														0	0	0	0	0	0	0	0	0	0
														0	0	0	0	0	0	0	0	0	0
														0	0	0	0	0	0	0	0	0	0
														0	0	0	0	0	0	0	0	0	0
														0	0	0	0	0	0	0	0	0	0
														0	0	0	0	0	0	0	0	0	0
														0	0	0	0	0	0	0	0	0	0
														0	0	0	0	0	0	0	0	0	0
														0	0	0	0	0	0	0	0	0	0
														0	0	0	0	0	0	0	0	0	0
														0	0	0	0	0	0	0	0	0	0
														0	0	0	0	0	0	0	0	0	0
														0	0	0	0	0	0	0	0	0	0
														0	0	0	0	0	0	0	0	0	0
														0	0	0	0	0	0	0	0	0	0
														0	0	0	0	0	0	0	0	0	0
														0	0	0	0	0	0	0	0	0	0
														0	0	0	0	0	0	0	0	0	0
														0	0	0	0	0	0	0	0	0	0
														0	0	0	0	0	0	0	0	0	0
														0	0	0	0	0	0	0	0	0	0
														0	0	0	0	0	0	0	0	0	0
														0	0	0	0	0	0	0	0	0	0
														0	0	0	0	0	0	0	0	0	0
														0	0	0	0	0	0	0	0	0	0
														0	0	0	0	0	0	0	0	0	0
														0	0	0	0	0	0	0	0	0	0
														0	0	0	0	0	0	0	0	0	0
														0	0	0	0	0	0	0	0	0	0
														0	0	0	0	0	0	0	0	0	0
														0	0	0	0	0	0	0	0	0	0
														0	0	0	0	0	0	0	0	0	0
														0	0	0	0	0	0	0	0	0	0
														0	0	0	0	0	0	0	0	0	0
														0	0	0	0	0	0	0	0	0	0
														0	0	0	0	0	0	0	0	0	0
														0	0	0	0	0	0	0	0	0	0
														0	0	0	0	0	0	0	0	0	0
														0	0	0	0	0	0	0	0	0	0
														0	0	0	0	0	0	0	0	0	0
														0	0	0	0	0	0	0	0	0	0
														0	0	0	0	0	0	0	0	0	0
														0	0	0	0	0	0	0	0	0	0
														0	0	0	0	0	0	0	0	0	0
														0	0	0	0	0	0	0	0	0	0
														0	0	0	0	0	0	0	0	0	0
														0	0	0	0	0	0	0	0	0	0
														0	0	0	0	0	0	0	0	0	0
														0	0	0	0	0	0	0	0	0	0
														0	0	0	0	0	0	0	0	0	0
														0	0	0	0	0	0	0	0	0	0
														0	0	0	0	0	0	0	0	0	0
														0	0	0	0	0	0	0	0	0	0
														0	0	0	0	0	0	0	0	0	0
														0	0	0	0	0	0	0	0	0	0
														0	0	0	0	0	0	0	0	0	0
														0	0	0	0	0	0	0	0	0	0
														0	0	0	0	0	0	0	0	0	0
														0	0	0	0	0	0	0	0	0	0
														0	0	0	0	0	0	0	0	0	0
														0	0	0	0	0	0	0	0	0	0
														0	0	0	0	0	0	0	0	0	0
														0	0	0	0	0	0	0	0	0	0
														0	0	0	0	0	0	0	0	0	0
														0	0	0	0	0	0	0	0	0	0
														0	0	0	0	0	0	0	0	0	0
														0	0	0	0	0	0	0	0	0	0
														0	0	0	0	0	0	0	0	0	0
														0	0	0	0	0	0	0	0	0	0
														0	0	0	0	0	0	0	0	0	0
														0	0	0	0	0	0	0	0	0	0
														0	0	0	0	0	0	0	0	0	0
														0	0	0	0	0	0	0	0	0	0
														0	0	0	0	0	0	0	0	0	0
														0	0	0	0	0	0	0	0	0	0
														0	0	0	0	0	0	0	0	0	0
														0	0	0	0	0	0	0	0	0	0
														0	0	0	0	0	0	0	0	0	0
														0	0	0	0	0	0	0	0	0	0
														0	0	0	0	0	0	0	0	0	0
														0	0	0	0	0	0	0	0	0	0
														0	0	0	0	0	0	0	0	0	0
														0	0	0	0	0	0	0	0	0	0
														0	0	0	0	0	0	0	0	0	0
														0	0	0	0	0	0	0	0	0	0
														0	0	0	0	0	0	0	0	0	0
														0	0	0	0	0	0	0	0	0	0
														0	0	0	0	0	0	0	0	0	0
														0	0	0	0	0	0	0	0	0	0
														0	0	0	0	0	0	0	0	0	0
														0	0	0	0	0	0	0	0	0	0
														0	0	0	0	0	0	0	0	0	0
														0	0	0	0	0	0	0	0	0	0
														0	0	0	0	0	0	0	0	0	0
														0	0	0	0	0	0	0	0	0	0
														0	0	0	0	0	0	0	0	0	0
														0	0	0	0	0	0	0	0	0	0
														0	0	0	0	0	0	0	0	0	0
														0	0	0	0	0	0	0	0	0	0
														0	0	0	0	0	0	0	0	0	0
														0	0	0	0	0	0	0	0	0	0
														0	0	0	0	0	0	0	0	0	0
														0	0	0	0	0	0	0	0	0	0
														0	0	0	0	0	0	0	0	0	0
														0	0	0	0	0	0	0	0	0	0
														0	0	0	0	0	0	0	0	0	0
														0	0	0	0	0	0	0	0	0	0
														0	0	0	0	0	0	0	0	0	0
														0	0	0	0	0	0	0	0	0	0
														0	0	0	0	0	0	0	0	0	0
														0	0	0	0	0	0	0	0	0	0
														0	0	0	0	0	0	0	0	0	0
														0	0	0	0	0	0	0	0	0	0
														0	0	0	0	0	0	0	0	0	0
														0	0	0	0	0	0	0	0	0	0
														0	0	0	0	0	0	0	0	0	0
														0	0	0	0	0	0	0	0	0	0
														0	0	0	0	0	0	0	0	0	0
														0	0	0	0	0	0	0	0	0	0
														0	0	0	0	0	0	0	0	0	0
														0	0	0	0	0	0	0	0	0	0
														0	0	0	0	0	0	0	0	0	0
														0	0	0	0	0	0	0	0	0	0
														0	0	0	0	0	0	0	0	0	0
														0	0	0	0	0	0	0	0	0	0
														0	0	0	0	0	0	0	0	0	0
														0	0	0	0	0	0	0	0	0	0
														0	0	0	0	0	0	0	0	0	0
														0	0	0	0	0	0	0	0	0	0
														0	0	0	0	0	0	0	0	0	0
														0	0	0	0	0	0	0	0	0	0
														0	0	0	0	0	0	0	0	0	0
														0	0	0	0	0	0	0	0	0	0
														0	0	0	0	0	0	0	0	0	0
														0	0	0	0	0	0	0	0	0	0
														0	0	0	0	0	0	0	0	0	0
														0	0	0	0	0	0	0	0	0	0
														0	0	0	0	0	0	0	0	0	0
														0	0	0	0	0	0	0	0	0	0
														0	0	0	0	0	0	0	0	0	0
														0	0	0	0	0	0	0	0	0	0
														0	0	0	0	0	0	0	0	0	0
														0	0	0	0	0	0	0	0	0	0
														0	0	0	0	0	0	0	0	0	0
														0	0	0	0	0	0	0	0	0	0
														0	0	0	0	0	0	0	0	0	0
														0	0	0	0	0	0	0	0	0	0
														0	0	0	0	0	0	0	0	0	0
														0	0	0	0	0	0	0	0	0	0
														0	0	0	0	0	0	0	0	0	0
														0	0	0	0	0	0	0	0	0	0
														0	0	0	0	0	0	0	0	0	0
														0	0	0	0	0	0	0	0	0	0
														0	0	0	0	0	0	0	0	0	0
														0	0	0	0	0	0	0	0	0	0
														0	0	0	0	0	0	0	0	0	0
														0	0	0	0	0	0	0	0	0	0
														0	0	0	0	0	0	0	0	0	0
														0	0	0	0	0	0	0	0	0	0
														0	0	0	0	0	0	0	0	0	0
														0	0	0	0	0	0	0	0	0	0
														0	0	0	0	0	0	0	0	0	0
														0	0	0	0	0	0	0	0	0	0
														0	0	0	0	0	0	0	0	0	0
														0	0	0	0	0	0	0	0	0	0
														0	0	0	0	0	0	0	0	0	0
														0	0	0	0	0	0	0	0	0	0
														0	0	0	0	0	0	0	0	0	0
														0	0	0	0	0	0	0	0	0	0
														0	0	0	0	0	0	0	0	0	0
														0	0	0	0	0	0	0	0	0	0
														0	0	0	0	0	0	0	0	0	0
														0	0	0	0	0	0	0	0	0	0
														0	0	0	0	0	0	0	0	0	0
														0	0	0	0	0	0	0	0	0	0
														0	0	0	0	0	0	0	0	0	0
														0	0	0	0	0	0	0	0	0	0
														0	0	0	0	0	0	0	0	0	0
														0	0	0	0	0	0	0	0	0	0
														0	0	0	0	0	0	0	0	0	0
														0	0	0	0	0	0	0	0	0	0
														0	0	0	0	0	0	0	0	0	0
														0	0	0	0	0	0	0	0	0	0
														0	0	0	0	0	0	0	0	0	0
														0	0	0	0	0	0	0	0	0	0
														0	0	0	0	0	0	0	0	0	0
														0	0	0	0	0	0	0	0	0	0
														0	0	0	0	0	0	0	0	0	0
														0	0	0	0	0	0	0	0	0	0
														0	0	0	0	0	0	0	0	0	0
														0	0	0	0	0	0	0	0	0	0
														0	0	0	0	0	0	0	0	0	0
														0	0	0	0	0	0	0	0	0	0
														0	0	0	0	0	0	0	0	0	0
														0	0	0	0	0	0	0	0	0	0
														0	0	0	0	0	0	0	0	0	0
														0	0	0	0	0	0	0	0	0	0
														0	0	0	0	0	0	0	0	0	0
														0	0	0	0	0	0	0	0	0	0
														0	0	0	0	0	0	0	0	0	0
														0	0	0	0	0	0	0	0	0	0
														0	0	0	0	0	0	0	0	0	0
														0	0	0	0	0	0	0	0	0	0
														0	0	0	0	0	0	0	0	0	0
														0	0	0	0	0	0	0	0	0	0
														0	0	0	0	0	0	0	0	0	0
														0	0	0	0	0	0	0	0	0	0
														0	0	0	0	0	0	0	0	0	0
														0	0	0	0	0	0	0	0	0	0
														0	0	0	0	0	0	0	0	0	0
														0	0	0	0	0	0	0	0	0	0
														0	0	0	0	0	0	0	0	0	0
														0	0	0	0	0	0	0	0	0	0
														0	0	0	0	0	0	0	0	0	0
														0	0	0	0	0	0	0	0	0	0
														0	0	0	0	0	0	0	0	0	0
														0	0	0	0	0	0	0	0	0	0
														0	0	0	0	0	0	0	0	0	0
														0	0	0	0	0	0	0	0	0	0
														0	0	0	0	0	0	0	0	0	0
														0	0	0	0	0	0	0	0	0	0
														0	0	0	0	0	0	0	0	0	0
														0	0	0	0	0	0	0	0	0	0
														0	0	0	0	0	0	0	0	0	0
														0	0	0	0	0	0	0	0	0	0
														0	0	0	0	0	0	0	0	0	0
														0	0	0	0	0	0	0	0	0	0
														0	0	0	0	0	0	0	0	0	0
														0	0	0	0	0	0	0	0	0	0
														0	0	0	0	0	0	0	0	0	0
														0	0	0	0	0	0	0	0	0	0
														0	0	0	0	0	0	0	0	0	0
														0	0	0	0	0	0	0	0	0	0
														0	0	0	0	0	0	0	0	0	0
														0	0	0	0	0	0	0	0	0	0
														0	0	0	0	0	0	0	0	0	0
														0	0	0	0	0	0	0	0	0	0
														0	0	0	0	0	0	0	0	0	0
														0	0	0	0	0	0	0	0	0	0
														0	0	0	0	0	0	0	0	0	0
														0	0	0	0	0	0	0	0	0	0
														0	0	0	0	0	0	0	0	0	0
														0	0	0	0	0	0	0	0	0	0
														0	0	0	0	0	0	0	0	0	0
														0	0	0	0	0	0	0	0	0	0
														0	0	0	0	0	0	0	0	0	0
														0	0	0	0	0	0	0	0	0	0
														0	0	0	0	0	0	0	0	0	0
														0	0	0	0	0	0	0	0	0	0
														0	0	0	0	0	0	0	0	0	0
														0	0	0	0	0	0	0	0	0	0
														0	0	0	0	0	0	0	0	0	0
														0	0	0	0	0	0	0	0	0	0
														0	0	0	0	0	0	0	0	0	0
														0	0	0	0	0	0	0	0	0	0
														0	0	0	0	0	0	0	0	0	0
														0	0	0	0	0	0	0	0	0	0
														0	0	0	0	0	0	0	0	0	0
														0	0	0	0	0	0	0	0	0	0
														0	0	0	0	0	0	0	0	0	0
														0	0	0	0	0	0	0	0	0	0
														0	0	0	0	0	0	0	0	0	0
														0	0	0	0	0	0	0	0	0	0
														0	0	0	0	0	0	0	0	0	0
														0	0	0	0	0	0	0	0	0	0
														0	0	0	0	0	0	0	0	0	0
														0	0	0	0	0	0	0	0	0	0
														0	0	0	0	0	0	0	0	0	0
														0	0	0	0	0	0	0	0	0	0
														0	0	0	0	0	0	0	0	0	0
														0	0	0	0	0	0	0	0	0	0
														0	0	0	0	0	0	0	0	0	0
														0	0	0	0	0	0	0	0	0	0
														0	0	0	0	0	0	0	0	0	0
														0	0	0	0	0	0	0	0	0	0
														0	0	0	0	0	0	0	0	0	0
														0	0	0	0	0	0	0	0	0	0
														0	0	0	0	0	0	0	0	0	0
														0	0	0	0	0	0	0	0	0	0
														0	0	0	0	0	0	0	0	0	0
														0	0	0	0	0	0	0	0	0	0
														0	0	0	0	0	0	0	0	0	0
														0	0	0	0	0	0	0	0	0	0
														0	0	0	0	0	0	0	0	0	0
														0	0	0	0	0	0	0	0	0	0
														0	0	0	0	0	0	0	0	0	0
														0	0	0	0	0	0	0	0	0	0
														0	0	0	0	0	0	0	0	0	0
														0	0	0	0	0	0	0	0	0	0
														0	0	0	0	0	0	0	0	0	0
														0	0	0	0	0	0	0	0	0	0
														0	0	0	0	0	0	0	0	0	0
														0	0	0	0	0	0	0	0	0	0
														0	0	0	0	0	0	0	0	0	0
														0	0	0	0	0	0	0	0	0	0
														0	0	0	0	0	0	0	0	0	0
														0	0	0	0	0	0	0	0	0	0
														0	0	0	0	0	0	0	0	0	0
														0	0	0	0	0	0	0	0	0	0
														0	0	0	0	0	0	0	0	0	0
														0	0	0	0	0	0	0	0	0	0
														0	0	0	0	0	0	0	0	0	0
														0	0	0	0	0	0	0	0	0	0
														0	0	0	0	0	0	0	0	0	0
														0	0	0	0	0	0	0	0	0	0
														0	0	0	0	0	0	0	0	0	0
														0	0	0	0	0	0	0	0	0	0
														0	0	0	0	0	0	0	0	0	0
														0	0	0	0	0	0	0	0	0	0
														0	0	0	0	0	0	0	0	0	0
														0	0	0	0	0	0	0	0	0	0
														0	0	0	0	0	0	0	0	0	0
														0	0	0	0	0	0	0	0	0	0
														0	0	0	0	0	0	0	0	0	0
														0	0	0	0	0	0	0	0	0	0
														0	0	0	0	0	0	0	0	0	0
														0	0	0	0	0	0	0	0	0	0
														0	0	0	0	0	0	0	0	0	0
														0	0	0	0	0	0	0	0	0	0
														0	0	0	0	0	0	0	0	0	0
														0	0	0	0	0	0	0	0	0	0
														0	0	0	0	0	0	0	0	0	0
														0	0	0	0	0	0	0	0	0	0
														0	0	0	0	0	0	0	0	0	0
														0	0	0	0	0	0	0	0	0	0
														0	0	0	0	0	0	0	0	0	0
														0	0	0	0	0	0	0	0	0	0
														0	0	0	0	0	0	0	0	0	0
														0	0	0	0	0	0	0	0	0	0
														0	0	0	0	0	0	0	0	0	0
														0	0	0	0	0	0	0	0	0	0
														0	0	0	0	0	0	0	0	0	0
														0	0	0	0	0	0	0	0	0	0
														0	0	0	0	0	0	0	0	0	0
														0	0	0	0	0	0	0	0	0	0
														0	0	0	0	0	0	0	0	0	0
														0	0	0	0	0	0	0	0	0	0
														0	0	0	0	0	0	0	0	0	0
														0	0	0	0	0	0	0	0	0	0
														0	0	0	0	0	0	0	0	0	0
														0	0	0	0	0	0	0	0	0	0
														0	0	0	0	0	0	0	0	0	0
														0	0	0	0	0	0	0	0	0	0
														0	0	0	0	0	0	0	0	0	0
														0	0	0	0	0	0	0	0	0	0
														0	0	0	0	0	0	0	0	0	0
														0	0	0	0	0	0	0	0	0	0
														0	0	0	0	0	0	0	0	0	0
														0	0	0	0	0	0	0	0	0	0
														0	0	0	0	0	0	0	0	0	0
														0	0	0	0	0	0	0	0	0	0
														0	0	0	0	0	0	0	0	0	0
														0	0	0	0	0	0	0	0	0	0
														0	0	0	0	0	0	0	0	0	0
														0	0	0	0	0	0	0	0	0	0
														0	0	0	0	0	0	0	0	0	0
														0	0	0	0	0	0	0	0	0	0
														0	0	0	0	0	0	0	0	0	0
														0	0	0	0	0	0	0	0	0	0
														0	0	0	0	0	0	0	0	0	0
														0	0	0	0	0	0	0	0	0	0
														0	0	0	0	0	0	0	0	0	0
														0	0	0	0	0	0	0	0	0	0
														0	0	0	0	0	0	0	0	0	0
														0	0	0	0	0	0	0	0	0	0
														0	0	0	0	0	0	0	0	0	0
														0	0	0	0	0	0	0	0	0	0
														0	0	0	0	0	0	0	0	0	0
														0	0	0	0	0	0	0	0	0	0
														0	0	0	0	0	0	0	0	0	0
														0	0	0	0	0	0	0	0	0	0
														0	0	0	0	0	0	0	0	0	0
														0	0	0	0	0	0	0	0	0	0
														0	0	0	0	0	0	0	0	0	0
														0	0	0	0	0	0	0	0	0	0
														0	0	0	0	0	0	0	0	0	0
														0	0	0	0	0	0	0	0	0	0
														0	0	0	0	0	0	0	0	0	0
														0	0	0	0	0	0	0	0	0	0
														0	0	0	0	0	0	0	0	0	0
														0	0	0	0	0	0	0	0	0	0
														0	0	0	0	0	0	0	0	0	0
														0	0	0	0	0	0	0	0	0	0
														0	0	0	0	0	0	0	0	0	0
														0	0	0	0	0	0	0	0	0	0
														0	0	0	0	0	0	0	0	0	0
														0	0	0	0	0	0	0	0	0	0
														0	0	0	0	0	0	0	0	0	0
														0	0	0	0	0	0	0	0	0	0
														0	0	0	0	0	0	0	0	0	0
														0	0	0	0	0	0	0	0	0	0
														0	0	0	0	0	0	0	0	0	0
														0	0	0	0	0	0	0	0	0	0
														0	0	0	0	0	0	0	0	0	0
														0	0	0	0	0	0	0	0	0	0
														0	0	0	0	0	0	0	0	0	0
														0	0	0	0	0	0	0	0	0	0
														0	0	0	0	0	0	0	0	0	0
														0	0	0	0	0	0	0	0	0	0
														0	0	0	0	0	0	0	0	0	0
														0	0	0	0	0	0	0	0	0	0
														0	0	0	0	0	0	0	0	0	0
														0	0	0	0	0	0	0	0	0	0
														0	0	0	0	0	0	0	0	0	0
														0	0	0	0	0	0	0	0	0	0
														0	0	0	0	0	0	0	0	0	0
														0	0	0	0	0	0	0	0	0	0
														0	0	0	0	0	0	0	0	0	0
														0	0	0	0	0	0	0	0	0	0
														0	0	0	0	0	0	0	0	0	0
														0	0	0	0	0	0	0	0	0	0
														0	0	0	0	0	0	0	0	0	0
														0	0	0	0	0	0	0	0	0	0
														0	0	0	0	0	0	0	0	0	0
														0	0	0	0	0	0	0	0	0	0
														0	0	0	0	0	0	0	0	0	0
														0	0	0	0	0	0	0	0	0	0
														0	0	0	0	0	0	0	0	0	0
														0	0	0	0	0	0	0	0	0	0
														0	0	0	0	0	0	0	0	0	0
														0	0	0	0	0	0	0	0	0	0
														0	0	0	0	0	0	0	0	0	0
														0	0	0	0	0	0	0	0	0	0
														0	0	0	0	0	0	0	0	0	0
														0	0	0	0	0	0	0	0	0	0
														0	0	0	0	0	0	0	0	0	0
														0	0	0	0	0	0	0	0	0	0
														0	0	0	0	0	0	0	0	0	0
														0	0	0	0	0	0	0	0	0	0
														0	0	0	0	0	0	0	0	0	0
														0	0	0	0	0	0	0	0	0	0
														0	0	0	0	0	0	0	0	0	0
														0	0	0	0	0	0	0	0	0	0
														0	0	0	0	0	0	0	0	0	0
														0	0	0	0	0	0	0	0	0	0
														0	0	0	0	0	0	0	0	0	0
														0	0	0	0	0	0	0	0	0	0
														0	0	0	0	0	0	0	0	0	0
														0	0	0	0	0	0	0	0	0	0
														0	0	0	0	0	0	0	0	0	0
														0	0	0	0	0	0	0	0	0	0
														0	0	0	0	0	0	0	0	0	0
														0	0	0	0	0	0	0	0	0	0
														0	0	0	0	0	0	0	0	0	0
														0	0	0	0	0	0	0	0	0	0
														0	0	0	0	0	0	0	0	0	0
														0	0	0	0	0	0	0	0	0	0
														0	0	0	0	0	0	0	0	0	0
														0	0	0	0	0	0	0	0	0	0
														0	0	0	0	0	0	0	0	0	0
														0	0	0	0	0	0	0	0	0	0
														0	0	0	0	0	0	0	0	0	0
														0	0	0	0	0	0	0	0	0	0
														0	0	0	0	0	0	0	0	0	0
														0	0	0	0	0	0	0	0	0	0
														0	0	0	0	0	0	0	0	0	0
														0	0	0	0	0	0	0	0	0	0
														0	0	0	0	0	0	0	0	0	0
														0	0	0	0	0	0	0	0	0	0
														0	0	0	0	0	0	0	0	0	0
														0	0	0	0	0	0	0	0	0	0
														0	0	0	0	0	0	0	0	0	0
														0	0	0	0	0	0	0	0	0	0
														0	0	0	0	0	0	0	0	0	0
														0	0	0	0	0	0	0	0	0	0
														0	0	0	0	0	0	0	0	0	0
														0	0	0	0	0	0	0	0	0	0
														0	0	0	0	0	0	0	0	0	0
														0	0	0	0	0	0	0	0	0	0
														0	0	0	0	0	0	0	0	0	0
														0	0	0	0	0	0	0	0	0	0
														0	0	0	0	0	0	0	0	0	0
														0	0	0	0	0	0	0	0	0	0
														0	0	0	0	0	0	0	0	0	0
														0	0	0	0	0	0	0	0	0	0
														0	0	0	0	0	0	0	0	0	0
														0	0	0	0	0	0	0	0	0	0
														0	0	0	0	0	0	0	0	0	0
														0	0	0	0	0	0	0	0	0	0
														0	0	0	0	0	0	0	0	0	0
														0	0	0	0	0	0	0	0	0	0
														0	0	0	0	0	0	0	0	0	0
														0	0	0	0	0	0	0	0	0	0
														0	0	0	0	0	0	0	0	0	0
														0	0	0	0	0	0	0	0	0	0
														0	0	0	0	0	0	0	0	0	0
														0	0	0	0	0	0	0	0	0	0
														0	0	0	0	0	0	0	0	0	0
														0	0	0	0	0	0	0	0	0	0
														0	0	0	0	0	0	0	0	0	0
														0	0	0	0	0	0	0	0	0	0
														0	0	0	0	0	0	0	0	0	0
														0	0	0	0	0	0	0	0	0	0
														0	0	0	0	0	0	0	0	0	0
														0	0	0	0	0	0	0	0	0	0
														0	0	0	0	0	0	0	0	0	0
														0	0	0	0	0	0	0	0	0	0
														0	0	0	0	0	0	0	0	0	0
														0	0	0	0	0	0	0	0	0	0
														0	0	0	0	0	0	0	0	0	0
														0	0	0	0	0	0	0	0	0	0
														0	0	0	0	0	0	0	0	0	0
														0	0	0	0	0	0	0	0	0	0
														0	0	0	0	0	0	0	0	0	0
														0	0	0	0	0	0	0	0	0	0
														0	0	0	0	0	0	0	0	0	0
														0	0	0	0	0	0	0	0	0	0
														0	0	0	0	0	0	0	0	0	0
														0	0	0	0	0	0	0	0	0	0
														0	0	0	0	0	0	0	0	0	0
														0	0	0	0	0	0	0	0	0	0
														0	0	0	0	0	0	0	0	0	0
														0	0	0	0	0	0	0	0	0	0
														0	0	0	0	0	0	0	0	0	0
														0	0	0	0	0	0	0	0	0	0
														0	0	0	0	0	0	0	0	0	0
														0	0	0	0	0	0	0	0	0	0
														0	0	0	0	0	0	0	0	0	0
														0	0	0	0	0	0	0	0	0	0
														0	0	0	0	0	0	0	0	0	0
														0	0	0	0	0	0	0	0	0	0
														0	0	0	0	0	0	0	0	0	0
														0	0	0	0	0	0	0	0	0	0
														0	0	0	0	0	0	0	0	0	0
														0	0	0	0	0	0	0	0	0	0
														0	0	0	0	0	0	0	0	0	0
														0	0	0	0	0	0	0	0	0	0
														0	0	0	0	0	0	0	0	0	0
														0	0	0	0	0	0	0	0	0	0
														0	0	0	0	0	0	0	0	0	0
														0	0	0	0	0	0	0	0	0	0
														0	0	0	0	0	0	0	0	0	0
														0	0	0	0	0	0	0	0	0	0
														0	0	0	0	0	0	0	0	0	0
														0	0	0	0	0	0	0	0	0	0
														0	0	0	0	0	0	0	0	0	0
														0	0	0	0	0	0	0	0	0	0
														0	0	0	0	0	0	0	0	0	0
														0	0	0	0	0	0	0	0	0	0
														0	0	0	0	0	0	0	0	0	0
														0	0	0	0	0	0	0	0	0	0
														0	0	0	0	0	0	0	0	0	0
														0	0	0	0	0	0	0	0	0	0
														0	0	0	0	0	0	0	0	0	0
														0	0	0	0	0	0	0	0	0	0
														0	0	0	0	0	0	0	0	0	0
														0	0	0	0	0	0	0	0	0	0
														0	0	0	0	0	0	0	0	0	0
														0	0	0	0	0	0	0	0	0	0
														0	0	0	0	0	0	0	0	0	0
														0	0	0	0	0	0	0	0	0	0
														0	0	0	0	0	0	0	0	0	0
														0	0	0	0	0	0	0	0	0	0
														0	0	0	0	0	0	0	0	0	0
														0	0	0	0	0	0	0	0	0	0
														0	0	0	0	0	0	0	0	0	0
														0	0	0	0	0	0	0	0	0	0
														0	0	0	0	0	0	0	0	0	0
														0	0	0	0	0	0	0	0	0	0
														0	0	0	0	0	0	0	0	0	0
														0	0	0	0	0	0	0	0	0	0
														0	0	0	0	0	0	0	0	0	0
														0	0	0	0	0	0	0	0	0	0
														0	0	0	0	0	0	0	0	0	0
														0	0	0	0	0	0	0	0	0	0
														0	0	0	0	0	0	0	0	0	0
														0	0	0	0	0	0	0	0	0	0
														0	0	0	0	0	0	0	0	0	0
														0	0	0	0	0	0	0	0	0	0
														0	0	0	0	0	0	0	0	0	0
														0	0	0	0	0	0	0	0	0	0
														0	0	0	0	0	0	0	0	0	0
														0	0	0	0	0	0	0	0	0	0
														0	0	0	0	0	0	0	0	0	0
														0	0	0	0	0	0	0	0	0	0
														0	0	0	0	0	0	0	0	0	0
														0	0	0	0	0	0	0	0	0	0
														0	0	0	0	0	0	0	0	0	0
														0	0	0	0	0	0	0	0	0	0
														0	0	0	0	0	0	0	0	0	0
														0	0	0	0	0	0	0	0	0	0
														0	0	0	0	0	0	0	0	0	0
														0	0	0	0	0	0	0	0	0	0
														0	0	0	0	0	0	0	0	0	0
														0	0	0	0	0	0	0	0	0	0
														0	0	0	0	0	0	0	0	0	0
														0	0	0	0	0	0	0	0	0	0
														0	0	0	0	0	0	0	0	0	0
														0	0	0	0	0	0	0	0	0	0
														0	0	0	0	0	0	0	0	0	0
														0	0	0	0	0	0	0	0	0	0
														0	0	0	0	0	0	0	0	0	0
														0	0	0	0	0	0	0	0	0	0
														0	0	0	0	0	0	0	0	0	0
														0	0	0	0	0	0	0	0	0	0
														0	0	0	0	0	0	0	0	0	0
														0	0	0	0	0	0	0	0	0	0
														0	0	0	0	0	0	0	0	0	0
														0	0	0	0	0	0	0	0	0	0
														0	0	0	0	0	0	0	0	0	0
														0	0	0	0	0	0	0	0	0	0
														0	0	0	0	0	0	0	0	0	0
														0	0	0	0	0	0	0	0	0	0
														0	0	0	0	0	0	0	0	0	0
														0	0	0	0	0	0	0	0	0	0
														0	0	0	0	0	0	0	0	0	0
														0	0	0	0	0	0	0	0	0	0
														0	0	0	0	0	0	0	0	0	0
														0	0	0	0	0	0	0	0	0	0
														0	0	0	0	0	0	0	0	0	0
														0	0	0	0	0	0	0	0	0	0
														0	0	0	0	0	0	0	0	0	0
														0	0	0	0	0	0	0	0	0	0
														0	0	0	0	0	0	0	0	0	0
														0	0	0	0	0	0	0	0	0	0
														0	0	0	0	0	0	0	0	0	0
														0	0	0	0	0	0	0	0	0	0
														0	0	0	0	0	0	0	0	0	0
														0	0	0	0	0	0	0	0	0	0
														0	0	0	0	0	0	0	0	0	0
														0	0	0	0	0	0	0	0	0	0
														0	0	0	0	0	0	0	0	0	0
														0	0	0	0	0	0	0	0	0	0
														0	0	0	0	0	0	0	0	0	0
														0	0	0	0	0	0	0	0	0	0
														0	0	0	0	0	0	0	0	0	0
														0	0	0	0	0	0	0	0	0	0
														0	0	0	0	0	0	0	0	0	0
														0	0	0	0	0	0	0	0	0	0
														0	0	0	0	0	0	0	0	0	0
														0	0	0	0	0	0	0	0	0	0
														0	0	0	0	0	0	0	0	0	0
														0	0	0	0	0	0	0	0	0	0
														0	0	0	0	0	0	0	0	0	0
														0	0	0	0	0	0	0	0	0	0
														0	0	0	0	0	0	0	0	0	0
														0	0	0	0	0	0	0	0	0	0
														0	0	0	0	0	0	0	0	0	0
														0	0	0	0	0	0	0	0	0	0
														0	0	0	0	0	0	0	0	0	0
														0	0	0	0	0	0	0	0	0	0
														0	0	0	0	0	0	0	0	0	0
														0	0	0	0	0	0	0	0	0	0
														0	0	0	0	0	0	0	0	0	0
														0	0	0	0	0	0	0	0	0	0
														0	0	0	0	0	0	0	0	0	0
														0	0	0	0	0	0	0	0	0	0
														0	0	0	0	0	0	0	0	0	0
														0	0	0	0	0	0	0	0	0	0
														0	0	0	0	0	0	0	0	0	0
														0	0	0	0	0	0	0	0	0	0
														0	0	0	0	0	0	0	0	0	0
														0	0	0	0	0	0	0	0	0	0
														0	0	0	0	0	0	0	0	0	0
														0	0	0	0	0	0	0	0	0	0
														0	0	0	0	0	0	0	0	0	0
														0	0	0	0	0	0	0	0	0	0
														0	0	0	0	0	0	0	0	0	0
														0	0	0	0	0	0	0	0	0	0
														0	0	0	0	0	0	0	0	0	0
														0	0	0	0	0	0	0	0	0	0
														0	0	0	0	0	0	0	0	0	0
														0	0	0	0	0	0	0	0	0	0
														0	0	0	0	0	0	0	0	0	0
														0	0	0	0	0	0	0	0	0	0
														0	0	0	0	0	0	0	0	0	0
														0	0	0	0	0	0	0	0	0	0
														0	0	0	0	0	0	0	0	0	0
														0	0	0	0	0	0	0	0	0	0
														0	0	0	0	0	0	0	0	0	0
														0	0	0	0	0	0	0	0	0	0
														0	0	0	0	0	0	0	0	0	0
														0	0	0	0	0	0	0	0	0	0
														0	0	0	0	0	0	0	0	0	0
														0	0	0	0	0	0	0	0	0	0
														0	0	0	0	0	0	0	0	0	0
														0	0	0	0	0	0	0	0	0	0
														0	0	0	0	0	0	0	0	0	0
														0	0	0	0	0	0	0	0	0	0
														0	0	0	0	0	0	0	0	0	0
														0	0	0	0	0	0	0	0	0	0
														0	0	0	0	0	0	0	0	0	0
														0	0	0	0	0	0	0	0	0	0
														0	0	0	0	0	0	0	0	0	0
														0	0	0	0	0	0	0	0	0	0
														0	0	0	0	0	0	0	0	0	0
														0	0	0	0	0	0	0	0	0	0
														0	0	0	0	0	0	0	0	0	0
														0	0	0	0	0	0	0	0	0	0
														0	0	0	0	0	0	0	0	0	0
														0	0	0	0	0	0	0	0	0	0
														0	0	0	0	0	0	0	0	0	0
														0	0	0	0	0	0	0	0	0	0
														0	0	0	0	0	0	0	0	0	0
														0	0	0	0	0	0	0	0	0	0
														0	0	0	0	0	0	0	0	0	0
														0	0	0	0	0	0	0	0	0	0
														0	0	0	0	0	0	0	0	0	0
														0	0	0	0	0	0	0	0	0	0
														0	0	0	0	0	0	0	0	0	0
														0	0	0	0	0	0	0	0	0	0
														0	0	0	0	0	0	0	0	0	0
														0	0	0	0	0	0	0	0	0	0
														0	0	0	0	0	0	0	0	0	0
														0	0	0	0	0	0	0	0	0	0
														0	0	0	0	0	0	0	0	0	0
														0	0	0	0	0	0	0	0	0	0
														0	0	0	0	0	0	0	0	0	0
														0	0	0	0	0	0	0	0	0	0
														0	0	0	0	0	0	0	0	0	0
														0	0	0	0	0	0	0	0	0	0
														0	0	0	0	0	0	0	0	0	0
														0	0	0	0	0	0	0	0	0	0
														0	0	0	0	0	0	0	0	0	0
														0	0	0	0	0	0	0	0	0	0
														0	0	0	0	0	0	0	0	0	0
														0	0	0	0	0	0	0	0	0	0
														0	0	0	0	0	0	0	0	0	0
														0	0	0	0	0	0	0	0	0	0
														0	0	0	0	0	0	0	0	0	0
														0	0	0	0	0	0	0	0	0	0
														0	0	0	0	0	0	0	0	0	0
														0	0	0	0	0	0	0	0	0	0
														0	0	0	0	0	0	0	0	0	0
														0	0	0	0	0	0	0	0	0	0
														0	0	0	0	0	0	0	0	0	0
														0	0	0	0	0	0	0	0	0	0
														0	0	0	0	0	0	0	0	0	0
														0	0	0	0	0	0	0	0	0	0
														0	0	0	0	0	0	0	0	0	0
														0	0	0	0	0	0	0	0	0	0
														0	0	0	0	0	0	0	0	0	0
														0	0	0	0	0	0	0	0	0	0
														0	0	0	0	0	0	0	0	0	0
														0	0	0	0	0	0	0	0	0	0
														0	0	0	0	0	0	0	0	0	0
														0	0	0	0	0	0	0	0	0	0
														0	0	0	0	0	0	0	0	0	0
														0	0	0	0	0	0	0	0	0	0
														0	0	0	0	0	0	0	0	0	0
														0	0	0	0	0	0	0	0	0	0
														0	0	0	0	0	0	0	0	0	0
														0	0	0	0	0	0	0	0	0	0
														0	0	0	0	0	0	0	0	0	0
														0	0	0	0	0	0	0	0	0	0
														0	0	0	0	0	0	0	0	0	0
														0	0	0	0	0	0	0	0	0	0
														0	0	0	0	0	0	0	0	0	0
														0	0	0	0	0	0	0	0	0	0
														0	0	0	0	0	0	0	0	0	0
														0	0	0	0	0	0	0	0	0	0
														0	0	0	0	0	0	0	0	0	0
														0	0	0	0	0	0	0	0	0	0
														0	0	0	0	0	0	0	0	0	0
														0	0	0	0	0	0	0	0	0	0
														0	0	0	0	0	0	0	0	0	0
														0	0	0	0	0	0	0	0	0	0
														0	0	0	0	0	0	0	0	0	0
														0	0	0	0	0	0	0	0	0	0
														0	0	0	0	0	0	0	0	0	0
														0	0	0	0	0	0	0	0	0	0
														0	0	0	0	0	0	0	0	0	0
														0	0	0	0	0	0	0	0	0	0
														0	0	0	0	0	0	0	0	0	0
														0	0	0	0	0	0	0	0	0	0
														0	0	0	0	0	0	0	0	0	0
														0	0	0	0	0	0	0	0	0	0
														0	0	0	0	0	0	0	0	0	0
														0	0	0	0	0	0	0	0	0	0
														0	0	0	0	0	0	0	0	0	0
														0	0	0	0	0	0	0	0	0	0
														0	0	0	0	0	0	0	0	0	0
														0	0	0	0	0	0	0	0	0	0
														0	0	0	0	0	0	0	0	0	0
														0	0	0	0	0	0	0	0	0	0
														0	0	0	0	0	0	0	0	0	0
														0	0	0	0	0	0	0	0	0	0
														0	0	0	0	0	0	0	0	0	0
														0	0	0	0	0	0	0	0	0	0
														0	0	0	0	0	0	0	0	0	0
														0	0	0	0	0	0	0	0	0	0
														0	0	0	0	0	0	0	0	0	0
														0	0	0	0	0	0	0	0	0	0
														0	0	0	0	0	0	0	0	0	0
														0	0	0	0	0	0	0	0	0	0
														0	0	0	0	0	0	0	0	0	0
														0	0	0	0	0	0	0	0	0	0
														0	0	0	0	0	0	0	0	0	0
														0	0	0	0	0	0	0	0	0	0
														0	0	0	0	0	0	0	0	0	0
														0	0	0	0	0	0	0	0	0	0
														0	0	0	0	0	0	0	0	0	0
														0	0	0	0	0	0	0	0	0	0
														0	0	0	0	0	0	0	0	0	0
														0	0	0	0	0	0	0	0	0	0
														0	0	0	0	0	0	0	0	0	0
														0	0	0	0	0	0	0	0	0	0
														0	0	0	0	0	0	0	0	0	0
														0	0	0	0	0	0	0	0	0	0
														0	0	0	0	0	0	0	0	0	0
														0	0	0	0	0	0	0	0	0	0
														0	0	0	0	0	0	0	0	0	0
														0	0	0	0	0	0	0	0	0	0
														0	0	0	0	0	0	0	0	0	0
														0	0	0	0	0	0	0	0	0	0
														0	0	0	0	0	0	0	0	0	0
														0	0	0	0	0	0	0	0	0	0
														0	0	0	0	0	0	0	0	0	0
														0	0	0	0	0	0	0	0	0	0
														0	0	0	0	0	0	0	0	0	0
														0	0	0	0	0	0	0	0	0	0
														0	0	0	0	0	0	0	0	0	0
														0	0	0	0	0	0	0	0	0	0
														0	0	0	0	0	0	0	0	0	0
														0	0	0	0	0	0	0	0	0	0
														0	0	0	0	0	0	0	0	0	0
														0	0	0	0	0	0	0	0	0	0
														0	0	0	0	0	0	0	0	0	0
														0	0	0	0	0	0	0	0	0	0
														0	0	0	0	0	0	0	0	0	0
														0	0	0	0	0	0	0	0	0	0
														0	0	0	0	0	0	0	0	0	0
														0	0	0	0	0	0	0	0	0	0
														0	0	0	0	0	0	0	0	0	0
														0	0	0	0	0	0	0	0	0	0
														0	0	0	0	0	0	0	0	0	0
														0	0	0	0	0	0	0	0	0	0
														0	0	0	0	0	0	0	0	0	0
														0	0	0	0	0	0	0	0	0	0
														0	0	0	0	0	0	0	0	0	0
														0	0	0	0	0	0	0	0	0	0
														0	0	0	0	0	0	0	0	0	0
														0	0	0	0	0	0	0	0	0	0
														0	0	0	0	0	0	0	0	0	0
														0	0	0	0	0	0	0	0	0	0
														0	0	0	0	0	0	0	0	0	0
														0	0	0	0	0	0	0	0	0	0
														0	0	0	0	0	0	0	0	0	0
														0	0	0	0	0	0	0	0	0	0
														0	0	0	0	0	0	0	0	0	0
														0	0	0	0	0	0	0	0	0	0
														0	0	0	0	0	0	0	0	0	0
														0	0	0	0	0	0	0	0	0	0
														0	0	0	0	0	0	0	0	0	0
														0	0	0	0	0	0	0	0	0	0
														0	0	0	0	0	0	0	0	0	0
														0	0	0	0	0	0	0	0	0	0
														0	0	0	0	0	0	0	0	0	0
														0	0	0	0	0	0	0	0	0	0
														0	0	0	0	0	0	0	0	0	0
														0	0	0	0	0	0	0	0	0	0
														0	0	0	0	0	0	0	0	0	0
														0	0	0	0	0	0	0	0	0	0
														0	0	0	0	0	0	0	0	0	0
														0	0	0	0	0	0	0	0	0	0
														0	0	0	0	0	0	0	0	0	0
														0	0	0	0	0	0	0	0	0	0
														0	0	0	0	0	0	0	0	0	0
														0	0	0	0	0	0	0	0	0	0
														0	0	0	0	0	0	0	0	0	0
														0	0	0	0	0	0	0	0	0	0
														0	0	0	0	0	0	0	0	0	0
														0	0	0	0	0	0	0	0	0	0
														0	0	0	0	0	0	0	0	0	0
														0	0	0	0	0	0	0	0	0	0
														0	0	0	0	0	0	0	0	0	0
														0	0	0	0	0	0	0	0	0	0
														0	0	0	0	0	0	0	0	0	0
														0	0	0	0	0	0	0	0	0	0
														0	0	0	0	0	0	0	0	0	0
														0	0	0	0	0	0	0	0	0	0
														0	0	0	0	0	0	0	0	0	0
														0	0	0	0	0	0	0	0	0	0
														0	0	0	0	0	0	0	0	0	0
														0	0	0	0	0	0	0	0	0	0
														0	0	0	0	0	0	0	0	0	0
														0	0	0	0	0	0	0	0	0	0
														0	0	0	0	0	0	0	0	0	0
														0	0	0	0	0	0	0	0	0	0
														0	0	0	0	0	0	0	0	0	0
														0	0	0	0	0	0	0	0	0	0
														0	0	0	0	0	0	0	0	0	0
														0	0	0	0	0	0	0	0	0	0
														0	0	0	0	0	0	0	0	0	0
														0	0	0	0	0	0	0	0	0	0
														0	0	0	0	0	0	0	0	0	0
														0	0	0	0	0	0	0	0	0	0
														0	0	0	0	0	0	0	0	0	0
														0	0	0	0	0	0	0	0	0	0
														0	0	0	0	0	0	0	0	0	0
														0	0	0	0	0	0	0	0	0	0
														0	0	0	0	0	0	0	0	0	0
														0	0	0	0	0	0	0	0	0	0
														0	0	0	0	0	0	0	0	0	0
														0	0	0	0	0	0	0	0	0	0
														0	0	0	0	0	0	0	0	0	0
														0	0	0	0	0	0	0	0	0	0
														0	0	0	0	0	0	0	0	0	0
														0	0	0	0	0	0	0	0	0	0
														0	0	0	0	0	0	0	0	0	0
														0	0	0	0	0	0	0	0	0	0
														0	0	0	0	0	0	0	0	0	0
														0	0	0	0	0	0	0	0	0	0
														0	0	0	0	0	0	0	0	0	0
														0	0	0	0	0	0	0	0	0	0
														0	0	0	0	0	0	0	0	0	0
														0	0	0	0	0	0	0	0	0	0
														0	0	0	0	0	0	0	0	0	0
														0	0	0	0	0	0	0	0	0	0
														0	0	0	0	0	0	0	0	0	0
														0	0	0	0	0	0	0	0	0	0
														0	0	0	0	0	0	0	0	0	0
														0	0	0	0	0	0	0	0	0	0
														0	0	0	0	0	0	0	0	0	0
														0	0	0	0	0	0	0	0	0	0
														0	0	0	0	0	0	0	0	0	0
														0	0	0	0	0	0	0	0	0	0
														0	0	0	0	0	0	0	0	0	0
														0	0	0	0	0	0	0	0	0	0
														0	0	0	0	0	0	0	0	0	0
														0	0	0	0	0	0	0	0	0	0
														0	0	0	0	0	0	0	0	0	0
														0	0	0	0	0	0	0	0	0	0
														0	0	0	0	0	0	0	0	0	0
														0	0	0	0	0	0	0	0	0	0
														0	0	0	0	0	0	0	0	0	0
														0	0	0	0	0	0	0	0	0	0
														0	0	0	0	0	0	0	0	0	0
														0	0	0	0	0	0	0	0	0	0
														0	0	0	0	0	0	0	0	0	0
														0	0	0	0	0	0	0	0	0	0
														0	0	0	0	0	0	0	0	0	0
														0	0	0	0	0	0	0	0	0	0
														0	0	0	0	0	0	0	0	0	0
														0	0	0	0	0	0	0	0	0	0
														0	0	0	0	0	0	0	0	0	0
														0	0	0	0	0	0	0	0	0	0
														0	0	0	0	0	0	0	0	0	0
														0	0	0	0	0	0	0	0	0	0
														0	0	0	0	0	0	0	0	0	0
														0	0	0	0	0	0	0	0	0	0
														0	0	0	0	0	0	0	0	0	0
														0	0	0	0	0	0	0	0	0	0
														0	0	0	0	0	0	0	0	0	0
														0	0	0	0	0	0	0	0	0	0
														0	0	0	0	0	0	0	0	0	0
														0	0	0	0	0	0	0	0	0	0
														0	0	0	0	0	0	0	0	0	0
														0	0	0	0	0	0	0	0	0	0
														0	0	0	0	0	0	0	0	0	0
														0	0	0	0	0	0	0	0	0	0
														0	0	0	0	0	0	0	0	0	0
														0	0	0	0	0	0	0	0	0	0
														0	0	0	0	0	0	0	0	0	0
														0	0	0	0	0	0	0	0	0	0
														0	0	0	0	0	0	0	0	0	0
														0	0	0	0	0	0	0	0	0	0
														0	0	0	0	0	0	0	0	0	0
														0	0	0	0	0	0	0	0	0	0
														0	0	0	0	0	0	0	0	0	0
														0	0	0	0	0	0	0	0	0	0
														0	0	0	0	0	0	0	0	0	0
														0	0	0	0	0	0	0	0	0	0
														0	0	0	0	0	0	0	0	0	0
														0	0	0	0	0	0	0	0	0	0
														0	0	0	0	0	0	0	0	0	0
														0	0	0	0	0	0	0	0	0	0
														0	0	0	0	0	0	0	0	0	0
														0	0	0	0	0	0	0	0	0	0
														0	0	0	0	0	0	0	0	0	0
														0	0	0	0	0	0	0	0	0	0
														0	0	0	0	0	0	0	0	0	0
														0	0	0	0	0	0	0	0	0	0
														0	0	0	0	0	0	0	0	0	0
														0	0	0	0	0	0	0	0	0	0
														0	0	0	0	0	0	0	0	0	0
														0	0	0	0	0	0	0	0	0	0
														0	0	0	0	0	0	0	0	0	0
														0	0	0	0	0	0	0	0	0	0
														0	0	0	0	0	0	0	0	0	0
														0	0	0	0	0	0	0	0	0	0
														0	0	0	0	0	0	0	0	0	0
														0	0	0	0	0	0	0	0	0	0
														0	0	0	0	0	0	0	0	0	0
														0	0	0	0	0	0	0	0	0	0
														0	0	0	0	0	0	0	0	0	0
														0	0	0	0	0	0	0	0	0	0
														0	0	0	0	0	0	0	0	0	0
														0	0	0	0	0	0	0	0	0	0
														0	0	0	0	0	0	0	0	0	0
														0	0	0	0	0	0	0	0	0	0
														0	0	0	0	0	0	0	0	0	0
														0	0	0	0	0	0	0	0	0	0
														0	0	0	0	0	0	0	0	0	0
														0	0	0	0	0	0	0	0	0	0
														0	0	0	0	0	0	0	0	0	0
														0	0	0	0	0	0	0	0	0	0
														0	0	0	0	0	0	0	0	0	0
														0	0	0	0	0	0	0	0	0	0
														0	0	0	0	0	0	0	0	0	0
														0	0	0	0	0	0	0	0	0	0
														0	0	0	0	0	0	0	0	0	0
														0	0	0	0	0	0	0	0	0	0
														0	0	0	0	0	0	0	0	0	0
														0	0	0	0	0	0	0	0	0	0
														0	0	0	0	0	0	0	0	0	0
														0	0	0	0	0	0	0	0	0	0
														0	0	0	0	0	0	0	0	0	0
														0	0	0	0	0	0	0	0	0	0
														0	0	0	0	0	0	0	0	0	0
														0	0	0	0	0	0	0	0	0	0
														0	0	0	0	0	0	0	0	0	0
														0	0	0	0	0	0	0	0	0	0
														0	0	0	0	0	0	0	0	0	0
														0	0	0	0	0	0	0	0	0	0
														0	0	0	0	0	0	0	0	0	0
														0	0	0	0	0	0	0	0	0	0
														0	0	0	0	0	0	0	0	0	0
														0	0	0	0	0	0	0	0	0	0
														0	0	0	0	0	0	0	0	0	0
														0	0	0	0	0	0	0	0	0	0
														0	0	0	0	0	0	0	0	0	0
														0	0	0	0	0	0	0	0	0	0
														0	0	0	0	0	0	0	0	0	0
														0	0	0	0	0	0	0	0	0	0
														0	0	0	0	0	0	0	0	0	0
														0	0	0	0	0	0	0	0	0	0
														0	0	0	0	0	0	0	0	0	0
														0	0	0	0	0	0	0	0	0	0
														0	0	0	0	0	0	0	0	0	0
														0	0	0	0	0	0	0	0	0	0
														0	0	0	0	0	0	0	0	0	0
														0	0	0	0	0	0	0	0	0	0
														0	0	0	0	0	0	0	0	0	0
														0	0	0	0	0	0	0	0	0	0
														0	0	0	0	0	0	0	0	0	0
														0	0	0	0	0	0	0	0	0	0
														0	0	0	0	0	0	0	0	0	0
														0	0	0	0	0	0	0	0	0	0
														0	0	0	0	0	0	0	0	0	0
														0	0	0	0	0	0	0	0	0	0
														0	0	0	0	0	0	0	0	0	0
														0	0	0	0	0	0	0	0	0	0
														0	0	0	0	0	0	0	0	0	0
														0	0	0	0	0	0	0	0	0	0
														0	0	0	0	0	0	0	0	0	0
														0	0	0	0	0	0	0	0	0	0
														0	0	0	0	0	0	0	0	0	0
														0	0	0	0	0	0	0	0	0	0
														0	0	0	0	0	0	0	0	0	0
														0	0	0	0	0	0	0	0	0	0
														0	0	0	0	0	0	0	0	0	0
														0	0	0	0	0	0	0	0	0	0
														0	0	0	0	0	0	0	0	0	0
														0	0	0	0	0	0	0	0	0	0
														0	0	0	0	0	0	0	0	0	0
														0	0	0	0	0	0	0	0	0	0
														0	0	0	0	0	0	0	0	0	0
														0	0	0	0	0	0	0	0	0	0
														0	0	0	0	0	0	0	0	0	0
														0	0	0	0	0	0	0	0	0	0
														0	0	0	0	0	0	0	0	0	0
														0	0	0	0	0	0	0	0	0	0
														0	0	0	0	0	0	0	0	0	0
														0	0	0	0	0	0	0	0	0	0
														0	0	0	0	0	0	0	0	0	0
														0	0	0	0	0	0	0	0	0	0
														0	0	0	0	0	0	0	0	0	0
														0	0	0	0	0	0	0	0	0	0
														0	0	0	0	0	0	0	0	0	0
														0	0	0	0	0	0	0	0	0	0
														0	0	0	0	0	0	0	0	0	0
														0	0	0	0	0	0	0	0	0	0
														0	0	0	0	0	0	0	0	0	0
														0	0	0	0	0	0	0	0	0	0
														0	0	0	0	0	0	0	0	0	0
														0	0	0	0	0	0	0	0	0	0
														0	0	0	0	0	0	0	0	0	0
														0	0	0	0	0	0	0	0	0	0
														0	0	0	0	0	0	0	0	0	0
														0	0	0	0	0	0	0	0	0	0
														0	0	0	0	0	0	0	0	0	0
														0	0	0	0	0	0	0	0	0	0
														0	0	0	0	0	0	0	0	0	0
														0	0	0	0	0	0	0	0	0	0
														0	0	0	0	0	0	0	0	0	0
														0	0	0	0	0	0	0	0	0	0
														0	0	0	0	0	0	0	0	0	0
														0	0	0	0	0	0	0	0	0	0
														0	0	0	0	0	0	0	0	0	0
														0	0	0	0	0	0	0	0	0	0
														0	0	0	0	0	0	0	0	0	0
														0	0	0	0	0	0	0	0	0	0
														0	0	0	0	0	0	0	0	0	0
														0	0	0	0	0	0	0	0	0	0
														0	0	0	0	0	0	0	0	0	0
														0	0	0	0	0	0	0	0	0	0
														0	0	0	0	0	0	0	0	0	0
														0	0	0	0	0	0	0	0	0	0
														0	0	0	0	0	0	0	0	0	0
														0	0	0	0	0	0	0	0	0	0
														0	0	0	0	0	0	0	0	0	0
														0	0	0	0	0	0	0	0	0	0
														0	0	0	0	0	0	0	0	0	0
														0	0	0	0	0	0	0	0	0	0
														0	0	0	0	0	0	0	0	0	0
														0	0	0	0	0	0	0	0	0	0
														0	0	0	0	0	0	0	0	0	0
														0	0	0	0	0	0	0	0	0	0
														0	0	0	0	0	0	0	0	0	0
														0	0	0	0	0	0	0	0	0	0
														0	0	0	0	0	0	0	0	0	0
														0	0	0	0	0	0	0	0	0	0
														0	0	0	0	0	0	0	0	0	0
														0	0	0	0	0	0	0	0	0	0
														0	0	0	0	0	0	0	0	0	0
														0	0	0	0	0	0	0	0	0	0
														0	0	0	0	0	0	0	0	0	0
														0	0	0	0	0	0	0	0	0	0
														0	0	0	0	0	0	0	0	0	0
														0	0	0	0	0	0	0	0	0	0
														0	0	0	0	0	0	0	0	0	0
														0	0	0	0	0	0	0	0	0	0
														0	0	0	0	0	0	0	0	0	0
														0	0	0	0	0	0	0	0	0	0
														0	0	0	0	0	0	0	0	0	0
														0	0	0	0	0	0	0	0	0	0
														0	0	0	0	0	0	0	0	0	0
														0	0	0	0	0	0	0	0	0	0
														0	0	0	0	0	0	0	0	0	0
														0	0	0	0	0	0	0	0	0	0
														0	0	0	0	0	0	0	0	0	0
														0	0	0	0	0	0	0	0	0	0
														0	0	0	0	0	0	0	0	0	0
														0	0	0	0	0	0	0	0	0	0
														0	0	0	0	0	0	0	0	0	0
														0	0	0	0	0	0	0	0	0	0
														0	0	0	0	0	0	0	0	0	0
														0	0	0	0	0	0	0	0	0	0
														0	0	0	0	0	0	0	0	0	0
														0	0	0	0	0	0	0	0	0	0
														0	0	0	0	0	0	0	0	0	0
														0	0	0	0	0	0	0	0	0	0
														0	0	0	0	0	0	0	0	0	0
														0	0	0	0	0	0	0	0	0	0
														0	0	0	0	0	0	0	0	0	0
														0	0	0	0	0	0	0	0	0	0
														0	0	0	0	0	0	0	0	0	0
														0	0	0	0	0	0	0	0	0	0
														0	0	0	0	0	0	0	0	0	0
														0	0	0	0	0	0	0	0	0	0
														0	0	0	0	0	0	0	0	0	0
														0	0	0	0	0	0	0	0	0	0
														0	0	0	0	0	0	0	0	0	0
														0	0	0	0	0	0	0	0	0	0
														0	0	0	0	0	0	0	0	0	0
														0	0	0	0	0	0	0	0	0	0
														0	0	0	0	0	0	0	0	0	0
														0	0	0	0	0	0	0	0	0	0
														0	0	0	0	0	0	0	0	0	0
														0	0	0	0	0	0	0	0	0	0
														0	0	0	0	0	0	0	0	0	0
														0	0	0	0	0	0	0	0	0	0
														0	0	0	0	0	0	0	0	0	0
														0	0	0	0	0	0	0	0	0	0
														0	0	0	0	0	0	0	0	0	0
														0	0	0	0	0	0	0	0	0	0
														0	0	0	0	0	0	0	0	0	0
														0	0	0	0	0	0	0	0	0	0
														0	0	0	0	0	0	0	0	0	0
														0	0	0	0	0	0	0	0	0	0
														0	0	0	0	0	0	0	0	0	0
														0	0	0	0	0	0	0	0	0	0
														0	0	0	0	0	0	0	0	0	0
														0	0	0	0	0	0	0	0	0	0
														0	0	0	0	0	0	0	0	0	0
														0	0	0	0	0	0	0	0	0	0
														0	0	0	0	0	0	0	0	0	0
														0	0	0	0	0	0	0	0	0	0
														0	0	0	0	0	0	0	0	0	0
														0	0	0	0	0	0	0	0	0	0

## Sheet: Presentación
Research	134
Letter	17
Poster	33
	184

## Sheet: Diseño
								Intervenciones	Compara Escenarios	56			Intervenciones	108
									Compara intervenciones	27			Descriptivos	76
									Evalúa una intervención	25				184
								Descriptivos	Impacto de un hospital o servicio	25
									Impacto de un procedimiento	35
									Impacto de los anestésicos	16
2000	0									184
2001	0
2002	0
2003	0
2004	0
2005	0
2006	0
2007	1
2008	0
2009	1
2010	2								Intervenciones
2011	1								Compara Escenarios	56
2012	5								Compara intervenciones	27
2013	3								Evalúa una intervención	25
2014	2									108
2015	4
2016	5
2017	4
2018	9								Descriptivos de Impacto de
2019	7								Establecimientos o servicios	25
2020	8								Procedimientos	35
2021	15								Anestésicos	16
2022	25									76
2023	31						Quasi-experimental	Evaluate an intervention	25	0.13587
2024	61						Descriptives	Compare procedures	27	0.146739
	0							Compare Scenarios	56	0.304348
								Impact of a hospital or service	25	0.13587
								Impact of a procedure	35	0.190217
								Impact of anesthetics	16	0.0869565
									184
												Intervenciones
												Descriptivos

## Sheet: LCA
C	74	0.493333
LCA	58	0.386667
N/E	18	0.12
	150
FC	74	40.2174
LCA	58	31.5217
GHG PROTOCOLO	18	9.78261
BILIAN CARBONE	3	1.63043
ReCiPe	4	2.17391
EIO-LCA	4	2.17391
EEIO	3	1.63043
N/E	20	10.8696
	184

## Sheet: Diseño temporal
	Prospectivo	60
	Retrospectivo	77
	Transversal	47
		184

## Sheet: Tabla Servicio REF
							N° Scoping
				1	Anestesiología	#REF!	64, 105, 180, 239, 312, 466, 487, 498, 507, 510, 515, 578, 589, 922, 923, 924, 939, 940, 943, 950, 959, 1035, 1049, 1167, 1348, 1362, 1381, 1388,
1	Anestesiología	64, 105, 180, 239, 312, 466, 487, 498, 507, 510, 515, 578, 589, 922, 923, 924, 939, 940, 943, 950, 959, 1049, 1167,1348,1362		2	Dispositivos médicos o insumos	#REF!	3, 21, 39, 50, 58, 77, 84, 133,138, 468, 484, 621, 705, 863, 914, 921, 942, 1044, 1047, 1098, 1370
2	Dispositivos médicos o insumos	3, 39, 50, 58, 77, 84, 133,138, 468, 484, 621, 863, 914, 921, 942, 1047, 1098,		3	Hospitales	#REF!	20, 49, 57, 121, 124, 137, 255, 501, 626, 1242, 1333, 1385, 1392
3	Hospitales	20, 49, 57, 121, 124, 137, 255, 501, 626, 1035, 1242, 1333		4	Oftalmología	#REF!	27, 122, 618, 641, 711, 838, 930, 1052, 1055, 1254,
4	Cirugía	93, 207, 258, 533, 933,1044, 1070,1130		5	Cirugía	#REF!	93, 205, 258, 533, 933, 1070, 1130, 1391
5	Oftalmología	27, 122, 641, 711, 838, 930, 1052, 1055, 1254		6	Gestión de residuos	#REF!	15, 307, 659, 718, 864,1030,1239, 1375,
6	Gestión de residuos	15, 307, 659, 718, 864,1030,1239		7	Ginecologia y Obstetricia	#REF!	23, 86, 207, 913, 919, 1040
7	Ginecologia y Obstetricia	23, 86, 705, 913, 919, 1040		8	Radiología	#REF!	51, 132, 504,508, 925, 1377,
8	Radiología	51, 132, 504,508, 925		9	Urología	#REF!	957, 1245
9	Urología	21, 205, 618, 957, 1245		10	Esterilización	#REF!	565, 696, 1225
10	Esterilización	565, 696, 1225		11	Nefrología	#REF!	195, 602, 824
11	Nefrología	195, 602, 824		12	Cuidados Intensivos	#REF!	125, 643, 1108
12	Cuidados Intensivos	125, 643, 1108		13	Exámenes	#REF!	123, 450, 1060
13	Exámenes	123, 450, 1060		14	Nutrición	#REF!	631
14	Nutrición	631		15	Urgencias	#REF!	25
15	Urgencias	25		16	Laboratory	#REF!	1376
16	Endoscopia	926		17	Endoscopia	#REF!	926
17	Otorrinolaringología	1031		18	Otorrinolaringología	#REF!	1031, 1382,
18	Neurocirugía	1074		19	Neurocirugía	#REF!	1074
						#REF!
							N° de la referencia biblio
					Anesthesiology	24	17,18,19, 20, 21,22, 23,24, 25, 26, 27,28, 29, 30,31, 32, 33,34, 35,36,37,38,39,40,
					Medical devices or supplies	17	56, 50, 125, 57, 42, 43, 47, 49, 51, 61, 48, 60, 59, 45, 94, 109, 44
					Hospitals	12	101, 102, 97, 99, 98, 103, 104, 106, 105, 96, 100, 123
					Ophtalmology	9	72, 76, 87, 77, 86, 90, 78,75, 88
					Surgery	9	67, 68, 93, 64, 46, 52, 65, 66, 62
					Waste Management	7	41,82,110, 115, 116,117, 118
					Gynecology and Obstetrics	6	55, 69, 70, 83, 84, 85
					Radiology	5	91, 92, 111, 119, 120
					Urology	5	58, 63, 71, 73, 89
					Sterilization	3	53, 126, 127
					Nephrology	3	80, 81, 107
					Intensive Care	3	107, 108, 124
					Laboratory Tests	2	121, 122
					Nutrition	1	95
					Emergency	1	114
					Pathology Stewardship	1	113
					Endoscopy	1	112
					Otorhinolaryngology	1	74
					Neurosurgery	1	54
						111

## Sheet: Hoja 3
		Anesthetic Technique	Impact of the use of anesthetics halogenated	Comparison of anesthetic techniques	Interventions to reduce the use of halogenated				Anesthetic Technique	Impact of the use of anesthetics halogenated	Comparison of anesthetic techniques	Interventions to reduce the use of halogenated
		33	16, 17, 19, 20, 21, 23, 24, 28, 40, 41, 43, 45	18, 25, 37, 39, 46	22, 26, 27, 29, 30, 31, 32, 33, 34, 35, 36, 38, 42, 44, 47				32	12	5	15
		Medical Devices or Supplies	Reuse can reduce emissions	Reusing does not reduce emissions	Oxygen consumption				Medical Devices or Supplies	Reuse can reduce emissions	Reusing does not reduce emissions	Oxygen consumption
		41	48, 49, 50, 51,52, 53, 54, 55, 56, 57, 58, 59, 60, 61, 62, 63, 64, 65, 66, 67, 68, 69, 70, 71	72, 73, 74, 75, 76, 78, 79, 80, 81, 82, 83, 84, 85, 86, 87	77				40	24	15	1
		Surgical Procedures	Different surgical techniques	Different surgeries	Ophthalmologic surgery				Surgical Procedures	Different surgical techniques	Different surgeries	Ophthalmologic surgery
		47	91, 92, 93, 94, 95, 96, 97, 98, 99, 100, 103, 107, 108, 109, 110, 111, 113, 116, 123,	88, 89, 90, 101, 102, 104, 105, 106, 114, 115, 117,	112, 118, 119, 120, 121, 122				36	19	11	6
		Clinical Activities	Nephrology	Ophthalmology	Radiology /Radiotherapy	Labor	Others		Clinical Activities	Nephrology	Ophthalmology	Radiology /Radiotherapy	Labor	Others
		42	124, 125, 126, 127	133,134, 135,136,137, 138, 139,140	141, 142, 143, 144, 145	129, 130, 131, 132	128, 146, 147, 148, 149, 150, 151		28	4	8	5	4	7
		Hospitals	One or more hospitals	Health System and Hospitals					Hospitals	One or more hospitals	Health System and Hospitals
		3	156, 157, 158, 159, 160, 161, 162, 163, 164, 165	152, 153, 154, 155					14	10	4
		Clinical Services	ICU	OR	Emergencia / Radiología	Endoscopía	Others		Clinical Services	ICU	OR	Emergency / Radiology	Endoscopy	Others
		5	166, 167, 168	169, 170	171, 173	172	160, 174,175,176,177,178		14	3	2	2	1	6
		Waste Management	LCA	Conversion by emission factor					Waste Management	LCA	Conversion by emission factor
		13	179, 181, 182, 183	180					5	4	1
		Laboratory Tests and Imaging	MRI, CT, RX, US	Blood Test					Laboratory Tests and Imaging	MRI, CT, RX, US	Blood Test
		0	184, 185, 186, 187, 188	189,190,191,192					9	5	4
		Patient Management	SARS	CHF	Septic Shock	Coronary Disease			Patient Management	SARS	CHF	Septic Shock	Coronary Disease
		0	196	194	195	193			4	1	1	1	1
		Sterilization	Sterilization Unit	Surgical instruments					Sterilization	Sterilization Unit	Surgical instruments
		0	197	198					2	1	1
		184

## Sheet: Hospital o Servicio
		N													Columna 15	Columna 16	Columna 17	Columna 18	Columna 19	Columna 20	Columna 21	Columna 22	Columna 23	Columna 24	Columna 25	Columna 26	Columna 27	Columna 28
2	Medical devices or supplies	#REF!		Medical devices or supplies	56, 50, 125, 57, 42, 43, 47, 49, 51, 61, 48, 60, 59, 45, 94, 109, 44
1	Anesthesiology	#REF!		Anesthesiology	17,18,19, 20, 21,22, 23,24, 25, 26, 27,28, 29, 30,31, 32, 33,34, 35,36,37,38,39,40,
3	Hospitals	#REF!		Hospitals	101, 102, 97, 99, 98, 103, 104, 106, 105, 96, 100, 123
5	Surgery	#REF!		Surgery	67, 68, 93, 64, 46, 52, 65, 66, 62
4	Ophtalmology	#REF!		Ophtalmology	72, 76, 87, 77, 86, 90, 78,75, 88
6	Waste Management	#REF!		Waste Management	41,82,110, 115, 116,117, 118
8	Radiology	#REF!		Radiology	91, 92, 111, 119, 120
7	Gynecology and Obstetrics	#REF!		Gynecology and Obstetrics	55, 69, 70, 83, 84, 85
13	Laboratory Tests	#REF!		Laboratory Tests	121, 122
18	Otorhinolaryngology	#REF!		Otorhinolaryngology	74
11	Nephrology	#REF!		Nephrology	80, 81, 107
10	Sterilization	#REF!		Sterilization	53, 126, 127
12	Intensive Care	#REF!		Intensive Care	107, 108, 124
14	Nutrition	#REF!		Nutrition	95
9	Urology	#REF!		Urology	58, 63, 71, 73, 89
15	Emergency	#REF!		Emergency	114
16	Transfusion	#REF!		Pathology Stewardship	113
17	Endoscopy	#REF!		Endoscopy	112
19	Neurosurgery	#REF!		Neurosurgery	54
		#REF!

## Sheet: países
Country 1
Australia
Pakistan		Country	Number
Peru		#VALUE!	41
Australia		#VALUE!	21
USA		#VALUE!	3
Canada		#VALUE!	2
India		#VALUE!	1
USA		#VALUE!	9
Peru		#VALUE!	48
UK		#VALUE!	2
USA		#VALUE!	19
USA		#VALUE!	1
Australia		#VALUE!	3
Canada		#VALUE!	5
USA		#VALUE!	2
USA		#VALUE!	2
USA		#VALUE!	8
Chile		#VALUE!	1
France		#VALUE!	1
Australia		#VALUE!	3
UK		#VALUE!	2
Australia		#VALUE!	2
China		#VALUE!	1
Australia		#VALUE!	1
USA		#VALUE!	2
Australia		#VALUE!	1
Canada		#VALUE!	1
USA		#VALUE!	1
Australia		#VALUE!	1
UK
USA		TOTAL	184
USA
France
Chile
UK
USA
USA
Australia
New Zealand
USA
Germany
UK
UK
USA
Germany
UK
UK
UK
UK
UK
France
UK
UK
USA
UK
UK
Japan
Spain
UK
USA
France
Netherlands
USA
France
UK
Morocco
UK
Poland
Pakistan
USA
Netherlands
UK
UK
UK
UK
UK
Australia
New Zealand
Australia
UK
South Africa
South Africa
UK
UK
UK
UK
South Africa
USA
UK
UK
Sweden
France
Australia
New Zealand
Spain
Australia
UK
UK
France
Netherlands
France
Australia
UK
Pakistan
Japan
UK
Germany
France
Belgium
USA
UK
France
USA
USA
USA
Switzerland
Korea
UK
Netherlands
UK
Australia
USA, UK, Australia
Australia
Italy
Canada
France
UK
UK
France
USA
Canada
USA
UK
Netherlands
France
Canada
Canada
Germany
Papua New Guinea
Australia
UK
UK
USA
France
Belgium
Turkey
France
UK and Netherlands.
Italy
USA
USA
USA
Ireland
France
Canada
UK
Australia
France
Netherlands
UK
Canada
Germany
USA
USA
Australia
USA
France
Iran
Australia
Sweden
USA
Netherlands
USA
USA
UK
USA
UK
USA
USA
UK
USA
France
Netherlands
Australia

## Sheet: Hoja 5
		Waste disposal	Sterilización	Energy Consumption	Incineration	Laundry	Heating
	Anesthetic Technique	46		46
	Medical Devices or Supplies	48, 49, 50, 51, 52, 53, 54, 55, 57, 59, 60, 61, 62, 63, 64, 65, 66, 67, 68, 70, 71, 72, 73, 74, 75, 76, 78, 79, 80, 81, 83, 85, 86, 87	51, 55, 57, 59, 62, 63, 64, 65, 68, 69, 72, 73, 74, 75, 78, 83	51, 57, 62, 68, 71, 74, 77, 78, 79, 81, 86, 87	51, 54, 60, 62, 63, 70	70, 69, 72, 87	86
	Surgical Procedures	88, 89, 90, 91, 92, 93, 94, 95, 96, 97, 98, 99, 100, 101, 102, 103, 104, 105, 107, 108, 109, 110, 111, 112, 114, 115, 116, 117, 118, 120, 121, 122, 123,	91, 94, 95, 96, 99, 100, 102, 103, 105, 108, 111, 112, 114, 115, 116, 117, 120, 121	100, 101, 103, 104, 105, 107, 108, 109, 111, 112, 114, 115, 116, 117, 118, 119, 120, 121, 122, 123, 89, 90, 91, 92, 93, 94, 96, 99	100, 108, 114, 117, 88, 91	94, 95, 100, 103, 105, 107, 108, 114, 116,	96, 99
	Clinical Activities	125, 126, 127, 128, 129, 132, 139, 140, 141, 142, 143, 145, 146, 147, 148, 149, 151	127, 129, 132, 141, 148, 149	124, 148	127, 128, 132, 141, 149	127, 129, 141, 142, 143, 145, 149	127, 132, 143, 145
	Hospitals	5, 153, 154, 155, 156, 157, 158, 159, 161, 162, 163, 164, 165	5, 159, 164	5, 153, 154, 155, 156, 157, 158, 159, 161, 162, 163, 164, 165	5, 164	5, 154, 157, 158, 159, 163, 164	5, 154, 157, 158, 159, 161, 162, 163, 164
	Clinical Services	160, 166, 167, 168, 169, 171, 174		160, 167, 169, 170, 173, 175, 176, 177		175, 176
	Waste Management	179, 180, 181, 182, 183			180, 181, 182
	Laboratory Tests and Imaging	188, 189, 190, 191		191
	Patient Management	193, 194		193, 194, 195		193	193, 194
	Sterilization		197, 198	197, 198

[truncated: 1 more sheets: Hoja 8]
